# Supplementary material for: Hard nut to crack: Solving the disulfide linkage pattern of the Neosartorya (Aspergillus) fischeri antifungal protein 2
Source: Protein Sci. 2023 Jul 1;32(7):e4692. doi: 10.1002/pro.4692 (PMC10273333; doi:10.1002/pro.4692)
Supplement: Supplementary file 2 — NFAP2_preNMR is the preliminary NMR structure of NFAP2. [file PRO-32-e4692-s002.pdb]

HEADER    STRUCTURE FROM CYANA 2.1                17-JUN-19     1PDB
EXPDTA    NMR, 20 STRUCTURES
REMARK  99 B-FACTOR COLUMN STORES ADDITIONAL COORDINATE DIGITS.
HELIX    1   1 PRO A    5  CYS A    9  1                                   5
HELIX    2   2 SER A   30  LYS A   32  1                                   3
SHEET    1   1 1 GLY A  22  HIS A  26  0
SHEET    2   2 1 VAL A  35  GLN A  43  0
SHEET    3   3 1 GLN A  46  ILE A  50  0
ATOM      1  N   ILE A   1       1.329   0.000   0.000  1.00 13.00           N
ATOM      2  H   ILE A   1       1.807   0.001   0.855  1.00 32.51           H
ATOM      3  CA  ILE A   1       2.092  -0.002  -1.242  1.00  1.13           C
ATOM      4  HA  ILE A   1       2.035  -0.994  -1.666  1.00 41.01           H
ATOM      5  CB  ILE A   1       1.511   0.996  -2.261  1.00 62.42           C
ATOM      6  HB  ILE A   1       1.449   1.964  -1.789  1.00 33.24           H
ATOM      7 QG2  ILE A   1       2.648   1.145  -3.753  1.00 32.14          LP
ATOM      8  CG2 ILE A   1       2.430   1.116  -3.468  1.00 24.35           C
ATOM      9 1HG2 ILE A   1       2.695   0.129  -3.818  1.00 74.03           H
ATOM     10 2HG2 ILE A   1       1.922   1.652  -4.255  1.00  4.44           H
ATOM     11 3HG2 ILE A   1       3.326   1.650  -3.187  1.00 34.33           H
ATOM     12  CG1 ILE A   1       0.110   0.559  -2.694  1.00 21.43           C
ATOM     13 2HG1 ILE A   1      -0.546   0.576  -1.838  1.00 21.42           H
ATOM     14 3HG1 ILE A   1      -0.260   1.248  -3.439  1.00 64.22           H
ATOM     15 QG1  ILE A   1      -0.403   0.911  -2.639  1.00 13.21          LP
ATOM     16 QD1  ILE A   1       0.056  -1.165  -3.423  1.00 61.45          LP
ATOM     17  CD1 ILE A   1       0.067  -0.833  -3.284  1.00 73.42           C
ATOM     18 1HD1 ILE A   1       1.073  -1.207  -3.401  1.00 23.24           H
ATOM     19 2HD1 ILE A   1      -0.487  -1.487  -2.627  1.00 54.33           H
ATOM     20 3HD1 ILE A   1      -0.417  -0.800  -4.250  1.00 14.41           H
ATOM     21  C   ILE A   1       3.556   0.342  -0.988  1.00 13.53           C
ATOM     22  O   ILE A   1       3.888   0.997   0.000  1.00 35.12           O
ATOM     23  N   ALA A   2       4.427  -0.102  -1.888  1.00  2.45           N
ATOM     24  H   ALA A   2       4.102  -0.618  -2.654  1.00 34.12           H
ATOM     25  CA  ALA A   2       5.855   0.163  -1.763  1.00 62.23           C
ATOM     26  HA  ALA A   2       6.124   0.060  -0.722  1.00 23.22           H
ATOM     27 QB   ALA A   2       6.841  -1.101  -2.749  1.00 54.52          LP
ATOM     28  CB  ALA A   2       6.652  -0.859  -2.560  1.00 44.04           C
ATOM     29 1HB  ALA A   2       7.708  -0.700  -2.394  1.00 40.54           H
ATOM     30 2HB  ALA A   2       6.383  -1.854  -2.240  1.00 64.42           H
ATOM     31 3HB  ALA A   2       6.432  -0.746  -3.611  1.00 61.44           H
ATOM     32  C   ALA A   2       6.194   1.577  -2.223  1.00 72.44           C
ATOM     33  O   ALA A   2       5.564   2.112  -3.137  1.00 23.51           O
ATOM     34  N   THR A   3       7.192   2.179  -1.585  1.00 23.23           N
ATOM     35  H   THR A   3       7.655   1.701  -0.866  1.00 24.24           H
ATOM     36  CA  THR A   3       7.613   3.531  -1.927  1.00 43.42           C
ATOM     37  HA  THR A   3       6.726   4.134  -2.056  1.00  1.44           H
ATOM     38  CB  THR A   3       8.464   4.156  -0.805  1.00 64.15           C
ATOM     39  HB  THR A   3       9.489   4.218  -1.144  1.00 12.21           H
ATOM     40 QG2  THR A   3       7.861   5.889  -0.393  1.00 74.35          LP
ATOM     41  OG1 THR A   3       8.409   3.335   0.366  1.00 33.15           O
ATOM     42  HG1 THR A   3       7.495   3.108   0.555  1.00 11.14           H
ATOM     43  CG2 THR A   3       7.976   5.558  -0.472  1.00 63.34           C
ATOM     44 1HG2 THR A   3       7.249   5.870  -1.208  1.00 23.15           H
ATOM     45 2HG2 THR A   3       8.812   6.241  -0.480  1.00  3.04           H
ATOM     46 3HG2 THR A   3       7.520   5.557   0.506  1.00 24.51           H
ATOM     47  C   THR A   3       8.413   3.546  -3.225  1.00  4.33           C
ATOM     48  O   THR A   3       8.733   2.495  -3.780  1.00  3.31           O
ATOM     49  N   SER A   4       8.734   4.744  -3.703  1.00  3.21           N
ATOM     50  H   SER A   4       8.450   5.545  -3.215  1.00  3.34           H
ATOM     51  CA  SER A   4       9.495   4.896  -4.938  1.00 21.43           C
ATOM     52  HA  SER A   4       8.840   4.656  -5.762  1.00 50.31           H
ATOM     53  CB  SER A   4       9.980   6.339  -5.089  1.00 74.24           C
ATOM     54 2HB  SER A   4      11.005   6.338  -5.427  1.00 31.02           H
ATOM     55 3HB  SER A   4       9.362   6.848  -5.815  1.00  1.41           H
ATOM     56 QB   SER A   4      10.184   6.593  -5.620  1.00 73.53          LP
ATOM     57  OG  SER A   4       9.905   7.034  -3.857  1.00 11.01           O
ATOM     58  HG  SER A   4      10.013   7.975  -4.013  1.00  5.02           H
ATOM     59  C   SER A   4      10.686   3.942  -4.963  1.00 12.14           C
ATOM     60  O   SER A   4      11.076   3.369  -3.945  1.00 60.23           O
ATOM     61  N   PRO A   5      11.278   3.767  -6.153  1.00 41.43           N
ATOM     62  CD  PRO A   5      10.866   4.419  -7.408  1.00 60.40           C
ATOM     63  CA  PRO A   5      12.433   2.885  -6.341  1.00 22.41           C
ATOM     64  HA  PRO A   5      12.237   1.890  -5.967  1.00 45.20           H
ATOM     65  CB  PRO A   5      12.600   2.837  -7.862  1.00 32.32           C
ATOM     66 2HB  PRO A   5      13.650   2.776  -8.110  1.00 22.44           H
ATOM     67 3HB  PRO A   5      12.080   1.977  -8.258  1.00  2.24           H
ATOM     68 QB   PRO A   5      12.864   2.376  -8.184  1.00  3.43          LP
ATOM     69  CG  PRO A   5      11.997   4.109  -8.349  1.00 43.10           C
ATOM     70 2HG  PRO A   5      12.734   4.898  -8.323  1.00 34.14           H
ATOM     71 3HG  PRO A   5      11.623   3.977  -9.353  1.00 62.44           H
ATOM     72 QG   PRO A   5      12.178   4.437  -8.838  1.00 42.14          LP
ATOM     73 2HD  PRO A   5      10.768   5.486  -7.274  1.00 75.34           H
ATOM     74 3HD  PRO A   5       9.943   3.996  -7.776  1.00 32.31           H
ATOM     75 QD   PRO A   5      10.355   4.741  -7.526  1.00 34.05          LP
ATOM     76  C   PRO A   5      13.695   3.433  -5.684  1.00  1.42           C
ATOM     77  O   PRO A   5      14.591   2.677  -5.310  1.00 23.43           O
ATOM     78  N   TYR A   6      13.758   4.753  -5.546  1.00  4.00           N
ATOM     79  H   TYR A   6      13.013   5.304  -5.864  1.00 33.43           H
ATOM     80  CA  TYR A   6      14.912   5.403  -4.935  1.00 51.25           C
ATOM     81  HA  TYR A   6      15.802   4.995  -5.390  1.00 63.54           H
ATOM     82  CB  TYR A   6      14.870   6.910  -5.194  1.00  2.33           C
ATOM     83 2HB  TYR A   6      15.046   7.094  -6.242  1.00 44.02           H
ATOM     84 3HB  TYR A   6      13.894   7.288  -4.926  1.00 60.51           H
ATOM     85 QB   TYR A   6      14.470   7.191  -5.584  1.00 63.21          LP
ATOM     86 QD   TYR A   6      16.019   7.778  -4.317  1.00 33.23          LP
ATOM     87 QE   TYR A   6      17.695   9.043  -3.037  1.00 22.32          LP
ATOM     88 QR   TYR A   6      16.857   8.411  -3.676  1.00 72.54          LP
ATOM     89  CG  TYR A   6      15.901   7.688  -4.407  1.00 52.20           C
ATOM     90  CD1 TYR A   6      17.257   7.416  -4.542  1.00 52.43           C
ATOM     91  HD1 TYR A   6      17.571   6.637  -5.221  1.00 73.41           H
ATOM     92  CE1 TYR A   6      18.202   8.124  -3.825  1.00 61.01           C
ATOM     93  HE1 TYR A   6      19.252   7.898  -3.944  1.00 12.52           H
ATOM     94  CZ  TYR A   6      17.797   9.119  -2.960  1.00 25.23           C
ATOM     95  CE2 TYR A   6      16.457   9.408  -2.808  1.00 23.51           C
ATOM     96  HE2 TYR A   6      16.141  10.186  -2.130  1.00 13.23           H
ATOM     97  CD2 TYR A   6      15.519   8.694  -3.528  1.00 31.11           C
ATOM     98  HD2 TYR A   6      14.468   8.917  -3.411  1.00 42.20           H
ATOM     99  OH  TYR A   6      18.735   9.826  -2.243  1.00 42.41           O
ATOM    100  HH  TYR A   6      18.626   9.645  -1.307  1.00 13.23           H
ATOM    101  C   TYR A   6      14.958   5.134  -3.434  1.00 52.15           C
ATOM    102  O   TYR A   6      16.003   4.781  -2.887  1.00 53.21           O
ATOM    103  N   TYR A   7      13.817   5.303  -2.775  1.00 22.01           N
ATOM    104  H   TYR A   7      13.018   5.585  -3.266  1.00 52.52           H
ATOM    105  CA  TYR A   7      13.726   5.081  -1.337  1.00 32.52           C
ATOM    106  HA  TYR A   7      14.652   5.411  -0.890  1.00 40.44           H
ATOM    107  CB  TYR A   7      12.572   5.893  -0.746  1.00 45.42           C
ATOM    108 2HB  TYR A   7      11.889   6.162  -1.536  1.00 52.35           H
ATOM    109 3HB  TYR A   7      12.052   5.290  -0.017  1.00 25.04           H
ATOM    110 QB   TYR A   7      11.971   5.726  -0.776  1.00 54.25          LP
ATOM    111 QD   TYR A   7      13.067   7.314   0.015  1.00 64.43          LP
ATOM    112 QE   TYR A   7      13.791   9.386   1.124  1.00 34.13          LP
ATOM    113 QR   TYR A   7      13.429   8.350   0.570  1.00 71.21          LP
ATOM    114  CG  TYR A   7      13.017   7.167  -0.064  1.00 12.50           C
ATOM    115  CD1 TYR A   7      12.643   8.411  -0.560  1.00 22.42           C
ATOM    116  HD1 TYR A   7      12.027   8.459  -1.446  1.00 33.22           H
ATOM    117  CE1 TYR A   7      13.047   9.578   0.060  1.00 62.53           C
ATOM    118  HE1 TYR A   7      12.747  10.535  -0.340  1.00 74.34           H
ATOM    119  CZ  TYR A   7      13.834   9.512   1.191  1.00 61.04           C
ATOM    120  CE2 TYR A   7      14.218   8.290   1.702  1.00  2.03           C
ATOM    121  HE2 TYR A   7      14.835   8.239   2.588  1.00 72.05           H
ATOM    122  CD2 TYR A   7      13.811   7.128   1.075  1.00 12.45           C
ATOM    123  HD2 TYR A   7      14.110   6.170   1.473  1.00 22.54           H
ATOM    124  OH  TYR A   7      14.239  10.671   1.811  1.00  2.43           O
ATOM    125  HH  TYR A   7      14.958  11.067   1.312  1.00 14.22           H
ATOM    126  C   TYR A   7      13.531   3.600  -1.026  1.00 34.31           C
ATOM    127  O   TYR A   7      13.869   3.132   0.061  1.00 44.32           O
ATOM    128  N   ALA A   8      12.982   2.867  -1.989  1.00 61.15           N
ATOM    129  H   ALA A   8      12.733   3.297  -2.834  1.00 23.20           H
ATOM    130  CA  ALA A   8      12.744   1.439  -1.821  1.00 72.23           C
ATOM    131  HA  ALA A   8      12.200   1.298  -0.898  1.00 60.41           H
ATOM    132 QB   ALA A   8      11.683   0.784  -3.230  1.00 41.14          LP
ATOM    133  CB  ALA A   8      11.886   0.909  -2.961  1.00 13.13           C
ATOM    134 1HB  ALA A   8      11.799  -0.164  -2.876  1.00 33.54           H
ATOM    135 2HB  ALA A   8      10.904   1.356  -2.909  1.00 70.53           H
ATOM    136 3HB  ALA A   8      12.347   1.159  -3.904  1.00 53.44           H
ATOM    137  C   ALA A   8      14.057   0.668  -1.743  1.00 44.34           C
ATOM    138  O   ALA A   8      14.098  -0.462  -1.256  1.00 44.21           O
HETATM  139  N   CYS A   9      15.130   1.286  -2.227  1.00 52.13           N
HETATM  140  H   CYS A   9      15.034   2.187  -2.603  1.00 61.03           H
HETATM  141  CA  CYS A   9      16.446   0.658  -2.214  1.00 14.41           C
HETATM  142  HA  CYS A   9      16.321  -0.366  -1.898  1.00 65.21           H
HETATM  143  CB  CYS A   9      17.057   0.677  -3.616  1.00 73.44           C
HETATM  144 2HB  CYS A   9      17.119   1.699  -3.960  1.00 60.13           H
HETATM  145 3HB  CYS A   9      18.050   0.256  -3.573  1.00 63.43           H
HETATM  146 QB   CYS A   9      17.585   0.978  -3.767  1.00 34.00          LP
HETATM  147  SG  CYS A   9      16.107  -0.265  -4.853  1.00 64.53           S
HETATM  148  C   CYS A   9      17.376   1.366  -1.233  1.00 32.14           C
HETATM  149  O   CYS A   9      18.347   0.784  -0.753  1.00 23.52           O
ATOM    150  N   ASN A  10      17.070   2.626  -0.939  1.00 71.34           N
ATOM    151  H   ASN A  10      16.282   3.036  -1.354  1.00 63.31           H
ATOM    152  CA  ASN A  10      17.878   3.413  -0.016  1.00  3.33           C
ATOM    153  HA  ASN A  10      18.651   2.771   0.379  1.00 31.10           H
ATOM    154  CB  ASN A  10      18.533   4.585  -0.750  1.00 13.41           C
ATOM    155 2HB  ASN A  10      17.762   5.211  -1.175  1.00 53.34           H
ATOM    156 3HB  ASN A  10      19.113   5.164  -0.047  1.00 64.13           H
ATOM    157 QB   ASN A  10      18.437   5.187  -0.611  1.00 53.41          LP
ATOM    158  CG  ASN A  10      19.449   4.128  -1.869  1.00 34.14           C
ATOM    159  OD1 ASN A  10      20.513   3.561  -1.622  1.00 31.42           O
ATOM    160  ND2 ASN A  10      19.038   4.374  -3.107  1.00 73.23           N
ATOM    161 1HD2 ASN A  10      18.179   4.830  -3.228  1.00 53.15           H
ATOM    162 2HD2 ASN A  10      19.610   4.088  -3.850  1.00  1.14           H
ATOM    163 QD2  ASN A  10      18.894   4.459  -3.539  1.00 44.10          LP
ATOM    164  C   ASN A  10      17.031   3.933   1.142  1.00 71.13           C
ATOM    165  O   ASN A  10      15.908   4.399   0.944  1.00 63.44           O
HETATM  166  N   CYS A  11      17.576   3.851   2.351  1.00 62.54           N
HETATM  167  H   CYS A  11      18.475   3.469   2.445  1.00  1.41           H
HETATM  168  CA  CYS A  11      16.872   4.312   3.541  1.00 40.12           C
HETATM  169  HA  CYS A  11      15.906   4.682   3.232  1.00 30.25           H
HETATM  170  CB  CYS A  11      16.672   3.155   4.522  1.00 65.04           C
HETATM  171 2HB  CYS A  11      17.408   2.390   4.318  1.00 33.12           H
HETATM  172 3HB  CYS A  11      16.809   3.519   5.529  1.00 43.40           H
HETATM  173 QB   CYS A  11      17.109   2.954   4.923  1.00 10.24          LP
HETATM  174  SG  CYS A  11      15.027   2.378   4.430  1.00  2.35           S
HETATM  175  C   CYS A  11      17.637   5.444   4.221  1.00 61.31           C
HETATM  176  O   CYS A  11      18.868   5.468   4.245  1.00 32.43           O
ATOM    177  N   PRO A  12      16.892   6.405   4.787  1.00 22.32           N
ATOM    178  CD  PRO A  12      15.420   6.441   4.796  1.00 21.54           C
ATOM    179  CA  PRO A  12      17.479   7.556   5.479  1.00 55.50           C
ATOM    180  HA  PRO A  12      18.191   8.074   4.854  1.00 40.34           H
ATOM    181  CB  PRO A  12      16.274   8.463   5.742  1.00 13.22           C
ATOM    182 2HB  PRO A  12      16.402   8.971   6.688  1.00 32.30           H
ATOM    183 3HB  PRO A  12      16.184   9.188   4.948  1.00 52.45           H
ATOM    184 QB   PRO A  12      16.292   9.079   5.817  1.00  4.30          LP
ATOM    185  CG  PRO A  12      15.105   7.540   5.772  1.00 15.40           C
ATOM    186 2HG  PRO A  12      14.981   7.137   6.765  1.00 34.42           H
ATOM    187 3HG  PRO A  12      14.213   8.068   5.466  1.00 62.11           H
ATOM    188 QG   PRO A  12      14.597   7.603   6.115  1.00 35.54          LP
ATOM    189 2HD  PRO A  12      15.014   5.502   5.142  1.00 74.51           H
ATOM    190 3HD  PRO A  12      15.035   6.683   3.817  1.00 70.01           H
ATOM    191 QD   PRO A  12      15.024   6.092   4.479  1.00 13.11          LP
ATOM    192  C   PRO A  12      18.148   7.165   6.792  1.00 14.11           C
ATOM    193  O   PRO A  12      17.805   6.150   7.396  1.00 75.54           O
ATOM    194  N   ASN A  13      19.104   7.978   7.229  1.00 40.00           N
ATOM    195  H   ASN A  13      19.333   8.773   6.703  1.00 23.15           H
ATOM    196  CA  ASN A  13      19.821   7.716   8.471  1.00 24.04           C
ATOM    197  HA  ASN A  13      20.347   8.618   8.747  1.00 32.21           H
ATOM    198  CB  ASN A  13      18.838   7.353   9.586  1.00 71.44           C
ATOM    199 2HB  ASN A  13      18.531   6.324   9.465  1.00 73.11           H
ATOM    200 3HB  ASN A  13      19.327   7.468  10.541  1.00 15.33           H
ATOM    201 QB   ASN A  13      18.929   6.896  10.003  1.00 70.45          LP
ATOM    202  CG  ASN A  13      17.599   8.226   9.571  1.00 54.54           C
ATOM    203  OD1 ASN A  13      17.662   9.418   9.873  1.00 41.21           O
ATOM    204  ND2 ASN A  13      16.463   7.636   9.218  1.00 73.02           N
ATOM    205 1HD2 ASN A  13      16.487   6.683   8.990  1.00 23.11           H
ATOM    206 2HD2 ASN A  13      15.646   8.178   9.199  1.00 63.31           H
ATOM    207 QD2  ASN A  13      16.067   7.430   9.095  1.00 52.35          LP
ATOM    208  C   ASN A  13      20.836   6.592   8.287  1.00 62.32           C
ATOM    209  O   ASN A  13      21.979   6.695   8.729  1.00  3.03           O
ATOM    210  N   ASN A  14      20.409   5.518   7.630  1.00 51.34           N
ATOM    211  H   ASN A  14      19.486   5.495   7.301  1.00 60.42           H
ATOM    212  CA  ASN A  14      21.280   4.374   7.386  1.00  0.31           C
ATOM    213  HA  ASN A  14      22.199   4.743   6.957  1.00  3.30           H
ATOM    214  CB  ASN A  14      21.597   3.659   8.701  1.00 34.10           C
ATOM    215 2HB  ASN A  14      22.190   2.781   8.492  1.00 23.21           H
ATOM    216 3HB  ASN A  14      22.158   4.324   9.340  1.00 35.02           H
ATOM    217 QB   ASN A  14      22.174   3.552   8.915  1.00  2.24          LP
ATOM    218  CG  ASN A  14      20.345   3.225   9.439  1.00 11.11           C
ATOM    219  OD1 ASN A  14      19.976   2.051   9.421  1.00 73.20           O
ATOM    220  ND2 ASN A  14      19.685   4.174  10.093  1.00 22.02           N
ATOM    221 1HD2 ASN A  14      20.038   5.088  10.064  1.00 51.04           H
ATOM    222 2HD2 ASN A  14      18.873   3.921  10.580  1.00 52.15           H
ATOM    223 QD2  ASN A  14      19.455   4.505  10.322  1.00 63.55          LP
ATOM    224  C   ASN A  14      20.636   3.399   6.406  1.00 74.21           C
ATOM    225  O   ASN A  14      19.803   2.576   6.788  1.00 24.15           O
HETATM  226  N   CYS A  15      21.026   3.496   5.140  1.00 44.44           N
HETATM  227  H   CYS A  15      21.694   4.173   4.895  1.00 34.25           H
HETATM  228  CA  CYS A  15      20.488   2.624   4.103  1.00 22.33           C
HETATM  229  HA  CYS A  15      19.461   2.906   3.932  1.00 35.23           H
HETATM  230  CB  CYS A  15      21.275   2.796   2.802  1.00 11.45           C
HETATM  231 2HB  CYS A  15      22.331   2.709   3.015  1.00 14.41           H
HETATM  232 3HB  CYS A  15      20.987   2.019   2.111  1.00 62.43           H
HETATM  233 QB   CYS A  15      21.660   2.364   2.563  1.00 34.11          LP
HETATM  234  SG  CYS A  15      21.007   4.399   1.979  1.00 44.10           S
HETATM  235  C   CYS A  15      20.530   1.164   4.546  1.00 70.22           C
HETATM  236  O   CYS A  15      21.457   0.738   5.235  1.00 10.55           O
ATOM    237  N   LYS A  16      19.519   0.401   4.144  1.00 23.40           N
ATOM    238  H   LYS A  16      18.810   0.797   3.596  1.00 54.23           H
ATOM    239  CA  LYS A  16      19.439  -1.012   4.497  1.00 64.05           C
ATOM    240  HA  LYS A  16      20.318  -1.260   5.072  1.00 30.44           H
ATOM    241  CB  LYS A  16      18.195  -1.277   5.347  1.00 72.13           C
ATOM    242 2HB  LYS A  16      17.540  -0.421   5.282  1.00 41.52           H
ATOM    243 3HB  LYS A  16      17.682  -2.142   4.952  1.00 73.31           H
ATOM    244 QB   LYS A  16      17.611  -1.281   5.117  1.00 35.24          LP
ATOM    245  CG  LYS A  16      18.502  -1.533   6.812  1.00 43.20           C
ATOM    246 2HG  LYS A  16      18.775  -2.570   6.938  1.00 71.13           H
ATOM    247 3HG  LYS A  16      19.327  -0.903   7.112  1.00  5.24           H
ATOM    248 QG   LYS A  16      19.051  -1.737   7.025  1.00 31.12          LP
ATOM    249  CD  LYS A  16      17.303  -1.230   7.694  1.00  1.45           C
ATOM    250 2HD  LYS A  16      17.281  -0.171   7.907  1.00 44.04           H
ATOM    251 3HD  LYS A  16      16.401  -1.512   7.170  1.00 31.25           H
ATOM    252 QD   LYS A  16      16.841  -0.842   7.538  1.00  1.13          LP
ATOM    253  CE  LYS A  16      17.371  -1.992   9.009  1.00 62.33           C
ATOM    254 2HE  LYS A  16      17.993  -2.863   8.872  1.00 25.45           H
ATOM    255 3HE  LYS A  16      17.809  -1.351   9.759  1.00 21.04           H
ATOM    256 QE   LYS A  16      17.901  -2.107   9.316  1.00  2.31          LP
ATOM    257  NZ  LYS A  16      16.023  -2.427   9.468  1.00  0.45           N
ATOM    258 1HZ  LYS A  16      15.544  -2.960   8.715  1.00 55.20           H
ATOM    259 2HZ  LYS A  16      15.445  -1.598   9.713  1.00 54.34           H
ATOM    260 3HZ  LYS A  16      16.110  -3.035  10.307  1.00  0.35           H
ATOM    261 QZ   LYS A  16      15.699  -2.531   9.579  1.00 42.24          LP
ATOM    262  C   LYS A  16      19.409  -1.884   3.245  1.00 33.15           C
ATOM    263  O   LYS A  16      20.079  -2.915   3.178  1.00  1.14           O
ATOM    264  N   HIS A  17      18.628  -1.464   2.255  1.00 14.44           N
ATOM    265  H   HIS A  17      18.118  -0.635   2.368  1.00 12.54           H
ATOM    266  CA  HIS A  17      18.512  -2.206   1.005  1.00 14.22           C
ATOM    267  HA  HIS A  17      18.388  -3.250   1.250  1.00 42.13           H
ATOM    268  CB  HIS A  17      17.290  -1.732   0.217  1.00 10.45           C
ATOM    269 2HB  HIS A  17      17.087  -0.700   0.467  1.00 64.44           H
ATOM    270 3HB  HIS A  17      17.500  -1.807  -0.840  1.00 32.12           H
ATOM    271 QB   HIS A  17      17.294  -1.253  -0.187  1.00 33.32          LP
ATOM    272  CG  HIS A  17      16.051  -2.524   0.499  1.00 32.24           C
ATOM    273  ND1 HIS A  17      15.601  -2.788   1.776  1.00 75.23           N
ATOM    274  CD2 HIS A  17      15.165  -3.110  -0.339  1.00 73.13           C
ATOM    275  HD1 HIS A  17      16.030  -2.496   2.606  1.00 24.20           H
ATOM    276  CE1 HIS A  17      14.492  -3.504   1.710  1.00 40.22           C
ATOM    277  NE2 HIS A  17      14.206  -3.712   0.437  1.00 33.44           N
ATOM    278  HD2 HIS A  17      15.204  -3.106  -1.420  1.00  1.33           H
ATOM    279  HE1 HIS A  17      13.917  -3.858   2.552  1.00 11.22           H
ATOM    280  C   HIS A  17      19.771  -2.045   0.159  1.00 20.11           C
ATOM    281  O   HIS A  17      20.408  -0.992   0.169  1.00 42.42           O
ATOM    282  N   LYS A  18      20.125  -3.097  -0.572  1.00  2.23           N
ATOM    283  H   LYS A  18      19.577  -3.909  -0.537  1.00 54.14           H
ATOM    284  CA  LYS A  18      21.308  -3.073  -1.424  1.00 72.42           C
ATOM    285  HA  LYS A  18      21.563  -2.041  -1.610  1.00 33.02           H
ATOM    286  CB  LYS A  18      22.482  -3.758  -0.721  1.00 42.01           C
ATOM    287 2HB  LYS A  18      22.207  -4.778  -0.496  1.00 53.24           H
ATOM    288 3HB  LYS A  18      23.332  -3.763  -1.388  1.00 43.52           H
ATOM    289 QB   LYS A  18      22.770  -4.270  -0.942  1.00 33.53          LP
ATOM    290  CG  LYS A  18      22.896  -3.079   0.573  1.00 33.22           C
ATOM    291 2HG  LYS A  18      22.532  -2.062   0.568  1.00 32.52           H
ATOM    292 3HG  LYS A  18      22.461  -3.615   1.405  1.00 72.11           H
ATOM    293 QG   LYS A  18      22.497  -2.838   0.986  1.00 35.14          LP
ATOM    294  CD  LYS A  18      24.406  -3.059   0.735  1.00 64.55           C
ATOM    295 2HD  LYS A  18      24.854  -2.724  -0.189  1.00  3.51           H
ATOM    296 3HD  LYS A  18      24.666  -2.377   1.532  1.00 73.03           H
ATOM    297 QD   LYS A  18      24.760  -2.550   0.672  1.00 73.22          LP
ATOM    298  CE  LYS A  18      24.949  -4.440   1.070  1.00 62.35           C
ATOM    299 2HE  LYS A  18      25.412  -4.404   2.044  1.00 63.14           H
ATOM    300 3HE  LYS A  18      24.127  -5.141   1.088  1.00 45.15           H
ATOM    301 QE   LYS A  18      24.770  -4.773   1.565  1.00 15.52          LP
ATOM    302  NZ  LYS A  18      25.955  -4.898   0.071  1.00 31.13           N
ATOM    303 1HZ  LYS A  18      26.743  -5.378   0.552  1.00 13.43           H
ATOM    304 2HZ  LYS A  18      26.330  -4.085  -0.457  1.00  1.31           H
ATOM    305 3HZ  LYS A  18      25.517  -5.561  -0.599  1.00 71.23           H
ATOM    306 QZ   LYS A  18      26.197  -5.008  -0.168  1.00 54.12          LP
ATOM    307  C   LYS A  18      21.031  -3.759  -2.758  1.00 75.12           C
ATOM    308  O   LYS A  18      20.007  -4.422  -2.926  1.00 61.53           O
ATOM    309  N   LYS A  19      21.949  -3.596  -3.704  1.00 62.12           N
ATOM    310  H   LYS A  19      22.744  -3.056  -3.510  1.00 42.21           H
ATOM    311  CA  LYS A  19      21.806  -4.201  -5.023  1.00 31.30           C
ATOM    312  HA  LYS A  19      21.005  -3.692  -5.537  1.00 13.15           H
ATOM    313  CB  LYS A  19      23.098  -4.035  -5.826  1.00 71.22           C
ATOM    314 2HB  LYS A  19      23.618  -3.158  -5.471  1.00  2.01           H
ATOM    315 3HB  LYS A  19      23.722  -4.903  -5.665  1.00 54.13           H
ATOM    316 QB   LYS A  19      23.670  -4.030  -5.569  1.00  2.04          LP
ATOM    317  CG  LYS A  19      22.870  -3.883  -7.320  1.00 40.51           C
ATOM    318 2HG  LYS A  19      21.942  -4.367  -7.585  1.00 12.41           H
ATOM    319 3HG  LYS A  19      22.811  -2.830  -7.560  1.00 71.42           H
ATOM    320 QG   LYS A  19      22.376  -3.599  -7.573  1.00 21.12          LP
ATOM    321  CD  LYS A  19      23.997  -4.509  -8.123  1.00 65.31           C
ATOM    322 2HD  LYS A  19      24.179  -3.909  -9.002  1.00 74.34           H
ATOM    323 3HD  LYS A  19      24.890  -4.537  -7.514  1.00 12.34           H
ATOM    324 QD   LYS A  19      24.534  -4.223  -8.258  1.00 21.15          LP
ATOM    325  CE  LYS A  19      23.652  -5.925  -8.558  1.00 32.32           C
ATOM    326 2HE  LYS A  19      22.933  -6.335  -7.865  1.00 24.43           H
ATOM    327 3HE  LYS A  19      23.218  -5.888  -9.546  1.00 72.41           H
ATOM    328 QE   LYS A  19      23.076  -6.112  -8.706  1.00 12.32          LP
ATOM    329  NZ  LYS A  19      24.853  -6.805  -8.588  1.00 70.02           N
ATOM    330 1HZ  LYS A  19      25.298  -6.834  -7.649  1.00  1.05           H
ATOM    331 2HZ  LYS A  19      25.544  -6.442  -9.275  1.00 61.43           H
ATOM    332 3HZ  LYS A  19      24.582  -7.771  -8.862  1.00 10.13           H
ATOM    333 QZ   LYS A  19      25.142  -7.016  -8.595  1.00 74.03          LP
ATOM    334  C   LYS A  19      21.453  -5.681  -4.907  1.00 45.12           C
ATOM    335  O   LYS A  19      22.022  -6.402  -4.089  1.00 64.30           O
ATOM    336  N   GLY A  20      20.512  -6.127  -5.733  1.00 51.04           N
ATOM    337  H   GLY A  20      20.093  -5.506  -6.365  1.00 54.22           H
ATOM    338  CA  GLY A  20      20.101  -7.519  -5.708  1.00 44.31           C
ATOM    339 2HA  GLY A  20      19.880  -7.836  -6.716  1.00 45.12           H
ATOM    340 3HA  GLY A  20      20.916  -8.115  -5.324  1.00 31.30           H
ATOM    341 QA   GLY A  20      20.398  -7.975  -6.021  1.00 23.42          LP
ATOM    342  C   GLY A  20      18.878  -7.747  -4.842  1.00 42.44           C
ATOM    343  O   GLY A  20      18.197  -8.763  -4.974  1.00 20.51           O
ATOM    344  N   SER A  21      18.599  -6.799  -3.953  1.00 43.23           N
ATOM    345  H   SER A  21      19.180  -6.011  -3.896  1.00 64.34           H
ATOM    346  CA  SER A  21      17.453  -6.904  -3.058  1.00 52.43           C
ATOM    347  HA  SER A  21      17.432  -7.908  -2.663  1.00 33.21           H
ATOM    348  CB  SER A  21      17.592  -5.915  -1.899  1.00 52.11           C
ATOM    349 2HB  SER A  21      18.363  -6.259  -1.226  1.00 54.25           H
ATOM    350 3HB  SER A  21      17.861  -4.944  -2.289  1.00 14.45           H
ATOM    351 QB   SER A  21      18.111  -5.602  -1.758  1.00 23.14          LP
ATOM    352  OG  SER A  21      16.376  -5.799  -1.180  1.00  5.53           O
ATOM    353  HG  SER A  21      15.731  -5.330  -1.714  1.00 63.13           H
ATOM    354  C   SER A  21      16.151  -6.643  -3.810  1.00 61.43           C
ATOM    355  O   SER A  21      16.132  -5.929  -4.811  1.00 54.44           O
ATOM    356  N   GLY A  22      15.064  -7.230  -3.319  1.00 74.12           N
ATOM    357  H   GLY A  22      15.139  -7.789  -2.518  1.00 20.42           H
ATOM    358  CA  GLY A  22      13.772  -7.051  -3.956  1.00 40.51           C
ATOM    359 2HA  GLY A  22      13.925  -6.858  -5.007  1.00 41.25           H
ATOM    360 3HA  GLY A  22      13.200  -7.960  -3.847  1.00 21.33           H
ATOM    361 QA   GLY A  22      13.563  -7.409  -4.428  1.00 21.14          LP
ATOM    362  C   GLY A  22      12.984  -5.903  -3.356  1.00 42.12           C
ATOM    363  O   GLY A  22      12.975  -5.715  -2.139  1.00 70.51           O
HETATM  364  N   CYS A  23      12.322  -5.131  -4.211  1.00 70.04           N
HETATM  365  H   CYS A  23      12.368  -5.331  -5.171  1.00 12.24           H
HETATM  366  CA  CYS A  23      11.529  -3.994  -3.760  1.00 41.10           C
HETATM  367  HA  CYS A  23      11.061  -4.266  -2.826  1.00 55.45           H
HETATM  368  CB  CYS A  23      12.428  -2.778  -3.530  1.00 42.54           C
HETATM  369 2HB  CYS A  23      11.888  -1.883  -3.805  1.00 71.21           H
HETATM  370 3HB  CYS A  23      12.691  -2.726  -2.484  1.00 52.12           H
HETATM  371 QB   CYS A  23      12.289  -2.304  -3.145  1.00 31.01          LP
HETATM  372  SG  CYS A  23      13.976  -2.805  -4.491  1.00 12.10           S
HETATM  373  C   CYS A  23      10.442  -3.652  -4.775  1.00 34.14           C
HETATM  374  O   CYS A  23      10.425  -4.182  -5.886  1.00 51.50           O
ATOM    375  N   LYS A  24       9.534  -2.763  -4.384  1.00 65.32           N
ATOM    376  H   LYS A  24       9.601  -2.376  -3.486  1.00 12.03           H
ATOM    377  CA  LYS A  24       8.444  -2.348  -5.258  1.00 73.22           C
ATOM    378  HA  LYS A  24       8.696  -2.641  -6.266  1.00 21.31           H
ATOM    379  CB  LYS A  24       7.142  -3.042  -4.849  1.00  4.45           C
ATOM    380 2HB  LYS A  24       7.113  -3.119  -3.772  1.00  1.54           H
ATOM    381 3HB  LYS A  24       6.308  -2.440  -5.181  1.00 23.33           H
ATOM    382 QB   LYS A  24       6.710  -2.780  -4.476  1.00  4.02          LP
ATOM    383  CG  LYS A  24       6.987  -4.436  -5.431  1.00 14.31           C
ATOM    384 2HG  LYS A  24       5.935  -4.656  -5.537  1.00 31.53           H
ATOM    385 3HG  LYS A  24       7.462  -4.466  -6.401  1.00 41.31           H
ATOM    386 QG   LYS A  24       6.698  -4.561  -5.969  1.00 31.44          LP
ATOM    387  CD  LYS A  24       7.622  -5.488  -4.537  1.00 50.43           C
ATOM    388 2HD  LYS A  24       7.607  -6.439  -5.048  1.00 43.35           H
ATOM    389 3HD  LYS A  24       8.644  -5.203  -4.332  1.00  3.02           H
ATOM    390 QD   LYS A  24       8.126  -5.820  -4.690  1.00 71.41          LP
ATOM    391  CE  LYS A  24       6.873  -5.626  -3.221  1.00 22.44           C
ATOM    392 2HE  LYS A  24       5.886  -5.207  -3.337  1.00 74.12           H
ATOM    393 3HE  LYS A  24       6.792  -6.675  -2.977  1.00 23.44           H
ATOM    394 QE   LYS A  24       6.339  -5.942  -3.157  1.00  3.41          LP
ATOM    395  NZ  LYS A  24       7.571  -4.922  -2.109  1.00 74.40           N
ATOM    396 1HZ  LYS A  24       7.750  -5.582  -1.325  1.00 72.33           H
ATOM    397 2HZ  LYS A  24       6.984  -4.138  -1.759  1.00 63.03           H
ATOM    398 3HZ  LYS A  24       8.479  -4.541  -2.442  1.00 11.24           H
ATOM    399 QZ   LYS A  24       7.738  -4.753  -1.842  1.00 32.51          LP
ATOM    400  C   LYS A  24       8.260  -0.834  -5.218  1.00 21.53           C
ATOM    401  O   LYS A  24       8.760  -0.163  -4.315  1.00 44.33           O
ATOM    402  N   TYR A  25       7.539  -0.304  -6.199  1.00 61.33           N
ATOM    403  H   TYR A  25       7.166  -0.891  -6.890  1.00 24.11           H
ATOM    404  CA  TYR A  25       7.290   1.130  -6.276  1.00  3.40           C
ATOM    405  HA  TYR A  25       6.985   1.467  -5.296  1.00 22.11           H
ATOM    406  CB  TYR A  25       8.567   1.870  -6.679  1.00 22.21           C
ATOM    407 2HB  TYR A  25       8.401   2.933  -6.597  1.00 32.34           H
ATOM    408 3HB  TYR A  25       9.367   1.583  -6.012  1.00 31.21           H
ATOM    409 QB   TYR A  25       8.884   2.258  -6.304  1.00 71.23          LP
ATOM    410 QD   TYR A  25       9.067   1.545  -8.256  1.00 14.33          LP
ATOM    411 QE   TYR A  25       9.794   1.071 -10.557  1.00  1.43          LP
ATOM    412 QR   TYR A  25       9.431   1.308  -9.406  1.00 52.13          LP
ATOM    413  CG  TYR A  25       9.015   1.579  -8.094  1.00 33.35           C
ATOM    414  CD1 TYR A  25       8.504   2.298  -9.167  1.00 14.54           C
ATOM    415  HD1 TYR A  25       7.776   3.075  -8.979  1.00  3.21           H
ATOM    416  CE1 TYR A  25       8.909   2.036 -10.461  1.00 31.41           C
ATOM    417  HE1 TYR A  25       8.500   2.606 -11.282  1.00 63.12           H
ATOM    418  CZ  TYR A  25       9.837   1.043 -10.696  1.00 45.35           C
ATOM    419  CE2 TYR A  25      10.360   0.315  -9.648  1.00 72.11           C
ATOM    420  HE2 TYR A  25      11.087  -0.462  -9.833  1.00 34.41           H
ATOM    421  CD2 TYR A  25       9.948   0.584  -8.357  1.00 73.43           C
ATOM    422  HD2 TYR A  25      10.354   0.015  -7.534  1.00 25.52           H
ATOM    423  OH  TYR A  25      10.244   0.778 -11.984  1.00 24.21           O
ATOM    424  HH  TYR A  25      11.171   0.526 -11.981  1.00 10.11           H
ATOM    425  C   TYR A  25       6.176   1.438  -7.271  1.00 73.43           C
ATOM    426  O   TYR A  25       5.927   0.668  -8.200  1.00 33.12           O
ATOM    427  N   HIS A  26       5.508   2.569  -7.071  1.00 14.20           N
ATOM    428  H   HIS A  26       5.752   3.141  -6.314  1.00 24.21           H
ATOM    429  CA  HIS A  26       4.420   2.981  -7.951  1.00 34.30           C
ATOM    430  HA  HIS A  26       4.142   2.130  -8.555  1.00 44.55           H
ATOM    431  CB  HIS A  26       3.209   3.422  -7.128  1.00 32.20           C
ATOM    432 2HB  HIS A  26       2.479   3.871  -7.786  1.00  4.35           H
ATOM    433 3HB  HIS A  26       2.771   2.557  -6.651  1.00 25.34           H
ATOM    434 QB   HIS A  26       2.625   3.214  -7.218  1.00 60.23          LP
ATOM    435  CG  HIS A  26       3.541   4.419  -6.061  1.00 21.33           C
ATOM    436  ND1 HIS A  26       3.725   5.761  -6.316  1.00 14.32           N
ATOM    437  CD2 HIS A  26       3.721   4.262  -4.728  1.00 40.33           C
ATOM    438  HD1 HIS A  26       3.661   6.191  -7.194  1.00 32.21           H
ATOM    439  CE1 HIS A  26       4.005   6.387  -5.187  1.00 11.42           C
ATOM    440  NE2 HIS A  26       4.008   5.500  -4.208  1.00 43.32           N
ATOM    441  HD2 HIS A  26       3.652   3.336  -4.176  1.00 21.33           H
ATOM    442  HE1 HIS A  26       4.198   7.444  -5.081  1.00 12.40           H
ATOM    443  C   HIS A  26       4.864   4.114  -8.871  1.00 60.42           C
ATOM    444  O   HIS A  26       5.417   5.115  -8.417  1.00 24.34           O
ATOM    445  N   SER A  27       4.619   3.948 -10.167  1.00 73.20           N
ATOM    446  H   SER A  27       4.174   3.128 -10.468  1.00 22.51           H
ATOM    447  CA  SER A  27       4.998   4.954 -11.152  1.00 12.33           C
ATOM    448  HA  SER A  27       5.362   5.820 -10.618  1.00 31.51           H
ATOM    449  CB  SER A  27       6.112   4.421 -12.055  1.00 33.15           C
ATOM    450 2HB  SER A  27       7.054   4.479 -11.532  1.00 21.55           H
ATOM    451 3HB  SER A  27       5.903   3.392 -12.309  1.00 22.32           H
ATOM    452 QB   SER A  27       6.478   3.936 -11.920  1.00 25.12          LP
ATOM    453  OG  SER A  27       6.206   5.177 -13.249  1.00 74.25           O
ATOM    454  HG  SER A  27       6.126   4.591 -14.006  1.00 43.20           H
ATOM    455  C   SER A  27       3.796   5.367 -11.997  1.00  5.12           C
ATOM    456  O   SER A  27       3.625   4.900 -13.122  1.00 42.41           O
ATOM    457  N   GLY A  28       2.966   6.247 -11.444  1.00 62.54           N
ATOM    458  H   GLY A  28       3.153   6.585 -10.544  1.00 21.45           H
ATOM    459  CA  GLY A  28       1.791   6.708 -12.160  1.00  0.11           C
ATOM    460 2HA  GLY A  28       2.054   6.871 -13.195  1.00 33.35           H
ATOM    461 3HA  GLY A  28       1.029   5.944 -12.108  1.00 41.12           H
ATOM    462 QA   GLY A  28       1.542   6.407 -12.652  1.00 10.22          LP
ATOM    463  C   GLY A  28       1.232   7.995 -11.587  1.00 51.42           C
ATOM    464  O   GLY A  28       1.712   8.511 -10.578  1.00 22.14           O
ATOM    465  N   PRO A  29       0.193   8.536 -12.241  1.00 11.23           N
ATOM    466  CD  PRO A  29      -0.431   7.976 -13.451  1.00 70.11           C
ATOM    467  CA  PRO A  29      -0.454   9.779 -11.809  1.00 22.22           C
ATOM    468  HA  PRO A  29       0.262  10.579 -11.693  1.00  3.15           H
ATOM    469  CB  PRO A  29      -1.403  10.105 -12.964  1.00 73.34           C
ATOM    470 2HB  PRO A  29      -2.305  10.558 -12.576  1.00 44.12           H
ATOM    471 3HB  PRO A  29      -0.920  10.782 -13.652  1.00 11.51           H
ATOM    472 QB   PRO A  29      -1.612  10.670 -13.115  1.00 22.03          LP
ATOM    473  CG  PRO A  29      -1.686   8.790 -13.605  1.00 31.43           C
ATOM    474 2HG  PRO A  29      -2.510   8.306 -13.103  1.00 13.45           H
ATOM    475 3HG  PRO A  29      -1.914   8.933 -14.651  1.00 20.53           H
ATOM    476 QG   PRO A  29      -2.212   8.620 -13.877  1.00 72.40          LP
ATOM    477 2HD  PRO A  29      -0.672   6.932 -13.313  1.00 14.42           H
ATOM    478 3HD  PRO A  29       0.211   8.106 -14.310  1.00 55.02           H
ATOM    479 QD   PRO A  29      -0.231   7.519 -13.812  1.00 62.21          LP
ATOM    480  C   PRO A  29      -1.235   9.605 -10.511  1.00  3.24           C
ATOM    481  O   PRO A  29      -1.868   8.573 -10.289  1.00 64.12           O
ATOM    482  N   SER A  30      -1.186  10.622  -9.656  1.00 21.34           N
ATOM    483  H   SER A  30      -0.664  11.418  -9.889  1.00 70.13           H
ATOM    484  CA  SER A  30      -1.886  10.580  -8.377  1.00 74.43           C
ATOM    485  HA  SER A  30      -1.560  11.426  -7.792  1.00 44.33           H
ATOM    486  CB  SER A  30      -3.397  10.679  -8.596  1.00 73.12           C
ATOM    487 2HB  SER A  30      -3.766   9.739  -8.979  1.00  5.22           H
ATOM    488 3HB  SER A  30      -3.881  10.899  -7.655  1.00 63.13           H
ATOM    489 QB   SER A  30      -3.822  10.319  -8.318  1.00 34.04          LP
ATOM    490  OG  SER A  30      -3.712  11.704  -9.522  1.00 51.05           O
ATOM    491  HG  SER A  30      -3.154  12.468  -9.357  1.00 74.30           H
ATOM    492  C   SER A  30      -1.554   9.299  -7.618  1.00 32.13           C
ATOM    493  O   SER A  30      -0.629   8.572  -7.979  1.00 45.02           O
ATOM    494  N   ASP A  31      -2.316   9.030  -6.563  1.00 71.54           N
ATOM    495  H   ASP A  31      -3.039   9.648  -6.325  1.00 63.35           H
ATOM    496  CA  ASP A  31      -2.105   7.836  -5.752  1.00 44.40           C
ATOM    497  HA  ASP A  31      -1.048   7.757  -5.548  1.00 65.02           H
ATOM    498  CB  ASP A  31      -2.859   7.955  -4.427  1.00 23.33           C
ATOM    499 2HB  ASP A  31      -3.784   8.488  -4.592  1.00 63.24           H
ATOM    500 3HB  ASP A  31      -3.080   6.965  -4.056  1.00 60.43           H
ATOM    501 QB   ASP A  31      -3.432   7.725  -4.324  1.00 43.51          LP
ATOM    502  CG  ASP A  31      -2.062   8.696  -3.371  1.00 64.32           C
ATOM    503  OD1 ASP A  31      -2.571   8.848  -2.241  1.00  1.11           O
ATOM    504  OD2 ASP A  31      -0.928   9.122  -3.675  1.00 53.31           O
ATOM    505  C   ASP A  31      -2.556   6.585  -6.498  1.00 61.23           C
ATOM    506  O   ASP A  31      -2.338   5.463  -6.040  1.00 72.11           O
ATOM    507  N   LYS A  32      -3.187   6.784  -7.650  1.00 41.45           N
ATOM    508  H   LYS A  32      -3.331   7.703  -7.964  1.00 21.54           H
ATOM    509  CA  LYS A  32      -3.670   5.673  -8.462  1.00  4.14           C
ATOM    510  HA  LYS A  32      -4.063   4.922  -7.794  1.00 72.52           H
ATOM    511  CB  LYS A  32      -4.786   6.144  -9.396  1.00 14.00           C
ATOM    512 2HB  LYS A  32      -4.379   6.866 -10.089  1.00 34.33           H
ATOM    513 3HB  LYS A  32      -5.157   5.294  -9.951  1.00 40.32           H
ATOM    514 QB   LYS A  32      -4.769   6.081 -10.020  1.00 65.41          LP
ATOM    515  CG  LYS A  32      -5.956   6.786  -8.670  1.00 51.04           C
ATOM    516 2HG  LYS A  32      -6.415   6.052  -8.025  1.00 22.30           H
ATOM    517 3HG  LYS A  32      -5.590   7.612  -8.076  1.00 72.45           H
ATOM    518 QG   LYS A  32      -6.003   6.831  -8.051  1.00  0.23          LP
ATOM    519  CD  LYS A  32      -7.000   7.304  -9.645  1.00 54.00           C
ATOM    520 2HD  LYS A  32      -6.544   8.039 -10.292  1.00 32.25           H
ATOM    521 3HD  LYS A  32      -7.367   6.478 -10.238  1.00 55.32           H
ATOM    522 QD   LYS A  32      -6.956   7.258 -10.265  1.00  2.23          LP
ATOM    523  CE  LYS A  32      -8.170   7.949  -8.918  1.00 33.13           C
ATOM    524 2HE  LYS A  32      -7.793   8.484  -8.060  1.00 11.11           H
ATOM    525 3HE  LYS A  32      -8.656   8.642  -9.589  1.00 34.42           H
ATOM    526 QE   LYS A  32      -8.225   8.563  -8.825  1.00 21.22          LP
ATOM    527  NZ  LYS A  32      -9.164   6.939  -8.460  1.00 71.44           N
ATOM    528 1HZ  LYS A  32     -10.018   7.414  -8.103  1.00 24.20           H
ATOM    529 2HZ  LYS A  32      -8.759   6.359  -7.698  1.00 72.21           H
ATOM    530 3HZ  LYS A  32      -9.431   6.317  -9.250  1.00 32.10           H
ATOM    531 QZ   LYS A  32      -9.403   6.696  -8.350  1.00 42.23          LP
ATOM    532  C   LYS A  32      -2.535   5.061  -9.277  1.00  3.23           C
ATOM    533  O   LYS A  32      -2.767   4.236 -10.160  1.00 50.22           O
ATOM    534  N   SER A  33      -1.307   5.470  -8.973  1.00 21.00           N
ATOM    535  H   SER A  33      -1.186   6.130  -8.258  1.00 52.03           H
ATOM    536  CA  SER A  33      -0.136   4.963  -9.679  1.00 40.53           C
ATOM    537  HA  SER A  33      -0.237   5.228 -10.721  1.00 52.23           H
ATOM    538  CB  SER A  33       1.137   5.604  -9.124  1.00 45.21           C
ATOM    539 2HB  SER A  33       1.991   5.008  -9.410  1.00  1.55           H
ATOM    540 3HB  SER A  33       1.242   6.600  -9.529  1.00 51.42           H
ATOM    541 QB   SER A  33       1.616   5.804  -9.469  1.00 61.32          LP
ATOM    542  OG  SER A  33       1.091   5.688  -7.710  1.00 45.33           O
ATOM    543  HG  SER A  33       0.589   6.464  -7.452  1.00 14.23           H
ATOM    544  C   SER A  33      -0.047   3.445  -9.564  1.00 22.22           C
ATOM    545  O   SER A  33      -0.315   2.874  -8.507  1.00 31.53           O
ATOM    546  N   LYS A  34       0.332   2.796 -10.660  1.00 23.25           N
ATOM    547  H   LYS A  34       0.533   3.307 -11.472  1.00 72.22           H
ATOM    548  CA  LYS A  34       0.459   1.343 -10.684  1.00  1.51           C
ATOM    549  HA  LYS A  34      -0.360   0.929 -10.115  1.00 42.44           H
ATOM    550  CB  LYS A  34       0.378   0.828 -12.122  1.00 61.15           C
ATOM    551 2HB  LYS A  34      -0.024   1.610 -12.750  1.00 62.52           H
ATOM    552 3HB  LYS A  34       1.375   0.583 -12.461  1.00 34.11           H
ATOM    553 QB   LYS A  34       0.675   1.096 -12.606  1.00 51.01          LP
ATOM    554  CG  LYS A  34      -0.495  -0.405 -12.278  1.00 62.44           C
ATOM    555 2HG  LYS A  34      -0.342  -1.053 -11.428  1.00 34.11           H
ATOM    556 3HG  LYS A  34      -1.531  -0.099 -12.319  1.00 65.21           H
ATOM    557 QG   LYS A  34      -0.936  -0.577 -11.873  1.00 51.23          LP
ATOM    558  CD  LYS A  34      -0.156  -1.171 -13.546  1.00 73.42           C
ATOM    559 2HD  LYS A  34      -1.012  -1.762 -13.839  1.00 42.54           H
ATOM    560 3HD  LYS A  34       0.082  -0.466 -14.330  1.00 24.03           H
ATOM    561 QD   LYS A  34      -0.465  -1.113 -14.084  1.00 65.44          LP
ATOM    562  CE  LYS A  34       1.031  -2.099 -13.337  1.00  1.30           C
ATOM    563 2HE  LYS A  34       1.378  -2.441 -14.300  1.00  2.31           H
ATOM    564 3HE  LYS A  34       1.819  -1.547 -12.845  1.00 61.44           H
ATOM    565 QE   LYS A  34       1.599  -1.994 -13.572  1.00 54.32          LP
ATOM    566  NZ  LYS A  34       0.673  -3.279 -12.503  1.00 74.54           N
ATOM    567 1HZ  LYS A  34       1.517  -3.643 -12.017  1.00  3.30           H
ATOM    568 2HZ  LYS A  34       0.280  -4.034 -13.102  1.00 45.32           H
ATOM    569 3HZ  LYS A  34      -0.037  -3.012 -11.791  1.00 64.54           H
ATOM    570 QZ   LYS A  34       0.587  -3.563 -12.303  1.00 72.14          LP
ATOM    571  C   LYS A  34       1.773   0.901 -10.047  1.00 51.24           C
ATOM    572  O   LYS A  34       2.831   1.465 -10.328  1.00 12.14           O
ATOM    573  N   VAL A  35       1.699  -0.112  -9.190  1.00 75.35           N
ATOM    574  H   VAL A  35       0.827  -0.521  -9.008  1.00 13.31           H
ATOM    575  CA  VAL A  35       2.882  -0.632  -8.516  1.00 44.14           C
ATOM    576  HA  VAL A  35       3.552   0.196  -8.333  1.00 24.50           H
ATOM    577  CB  VAL A  35       2.522  -1.271  -7.162  1.00 71.44           C
ATOM    578  HB  VAL A  35       1.983  -2.188  -7.352  1.00 64.32           H
ATOM    579 QG1  VAL A  35       4.079  -1.694  -6.195  1.00 63.10          LP
ATOM    580 QG2  VAL A  35       1.408  -0.127  -6.169  1.00 53.01          LP
ATOM    581  CG1 VAL A  35       3.781  -1.613  -6.381  1.00  4.43           C
ATOM    582 1HG1 VAL A  35       4.645  -1.228  -6.904  1.00 74.31           H
ATOM    583 2HG1 VAL A  35       3.727  -1.168  -5.398  1.00  0.22           H
ATOM    584 3HG1 VAL A  35       3.867  -2.685  -6.287  1.00 33.25           H
ATOM    585  CG2 VAL A  35       1.621  -0.346  -6.360  1.00 15.35           C
ATOM    586 1HG2 VAL A  35       0.611  -0.412  -6.736  1.00 52.02           H
ATOM    587 2HG2 VAL A  35       1.637  -0.639  -5.320  1.00 34.32           H
ATOM    588 3HG2 VAL A  35       1.974   0.670  -6.452  1.00 12.54           H
ATOM    589 QQG  VAL A  35       2.743  -0.910  -6.182  1.00 60.50          LP
ATOM    590  C   VAL A  35       3.597  -1.665  -9.380  1.00 23.12           C
ATOM    591  O   VAL A  35       2.962  -2.529  -9.986  1.00  2.32           O
ATOM    592  N   ILE A  36       4.922  -1.571  -9.431  1.00 13.21           N
ATOM    593  H   ILE A  36       5.370  -0.861  -8.926  1.00 63.10           H
ATOM    594  CA  ILE A  36       5.723  -2.499 -10.219  1.00  2.30           C
ATOM    595  HA  ILE A  36       5.049  -3.181 -10.717  1.00 24.01           H
ATOM    596  CB  ILE A  36       6.546  -1.761 -11.292  1.00 22.14           C
ATOM    597  HB  ILE A  36       7.403  -1.314 -10.812  1.00  1.24           H
ATOM    598 QG2  ILE A  36       7.169  -2.973 -12.588  1.00 73.14          LP
ATOM    599  CG2 ILE A  36       7.049  -2.742 -12.341  1.00  0.44           C
ATOM    600 1HG2 ILE A  36       7.142  -2.236 -13.291  1.00 30.05           H
ATOM    601 2HG2 ILE A  36       8.013  -3.124 -12.042  1.00 23.41           H
ATOM    602 3HG2 ILE A  36       6.350  -3.559 -12.434  1.00 50.25           H
ATOM    603  CG1 ILE A  36       5.706  -0.660 -11.943  1.00 21.43           C
ATOM    604 2HG1 ILE A  36       5.923  -0.628 -12.999  1.00 10.44           H
ATOM    605 3HG1 ILE A  36       4.659  -0.886 -11.801  1.00 70.22           H
ATOM    606 QG1  ILE A  36       5.291  -0.756 -12.400  1.00 33.10          LP
ATOM    607 QD1  ILE A  36       6.030   1.044 -11.237  1.00 40.03          LP
ATOM    608  CD1 ILE A  36       5.967   0.716 -11.372  1.00 51.12           C
ATOM    609 1HD1 ILE A  36       6.489   0.623 -10.431  1.00 43.35           H
ATOM    610 2HD1 ILE A  36       6.568   1.285 -12.065  1.00  3.44           H
ATOM    611 3HD1 ILE A  36       5.026   1.223 -11.212  1.00  1.23           H
ATOM    612  C   ILE A  36       6.669  -3.300  -9.331  1.00 12.04           C
ATOM    613  O   ILE A  36       7.006  -2.877  -8.225  1.00 33.12           O
ATOM    614  N   SER A  37       7.095  -4.459  -9.823  1.00 42.40           N
ATOM    615  H   SER A  37       6.791  -4.741 -10.711  1.00 31.20           H
ATOM    616  CA  SER A  37       8.001  -5.321  -9.073  1.00 41.12           C
ATOM    617  HA  SER A  37       8.136  -4.888  -8.093  1.00 51.43           H
ATOM    618  CB  SER A  37       7.399  -6.719  -8.921  1.00 21.10           C
ATOM    619 2HB  SER A  37       8.158  -7.397  -8.561  1.00 75.50           H
ATOM    620 3HB  SER A  37       6.584  -6.682  -8.213  1.00 12.31           H
ATOM    621 QB   SER A  37       7.371  -7.039  -8.387  1.00 63.35          LP
ATOM    622  OG  SER A  37       6.907  -7.200 -10.160  1.00 31.03           O
ATOM    623  HG  SER A  37       7.601  -7.682 -10.615  1.00 43.21           H
ATOM    624  C   SER A  37       9.359  -5.412  -9.762  1.00 43.22           C
ATOM    625  O   SER A  37       9.441  -5.611 -10.973  1.00 65.44           O
ATOM    626  N   GLY A  38      10.424  -5.263  -8.980  1.00 21.53           N
ATOM    627  H   GLY A  38      10.298  -5.106  -8.020  1.00 61.44           H
ATOM    628  CA  GLY A  38      11.765  -5.332  -9.531  1.00 11.42           C
ATOM    629 2HA  GLY A  38      11.818  -6.162 -10.219  1.00 54.43           H
ATOM    630 3HA  GLY A  38      11.967  -4.417 -10.069  1.00 23.11           H
ATOM    631 QA   GLY A  38      11.892  -5.290 -10.144  1.00 50.25          LP
ATOM    632  C   GLY A  38      12.823  -5.513  -8.461  1.00 30.33           C
ATOM    633  O   GLY A  38      12.505  -5.779  -7.301  1.00 44.51           O
ATOM    634  N   LYS A  39      14.086  -5.372  -8.849  1.00 73.15           N
ATOM    635  H   LYS A  39      14.276  -5.161  -9.788  1.00 12.50           H
ATOM    636  CA  LYS A  39      15.196  -5.523  -7.916  1.00 14.41           C
ATOM    637  HA  LYS A  39      14.782  -5.709  -6.936  1.00 62.04           H
ATOM    638  CB  LYS A  39      16.072  -6.710  -8.321  1.00 44.41           C
ATOM    639 2HB  LYS A  39      16.780  -6.906  -7.529  1.00 34.31           H
ATOM    640 3HB  LYS A  39      15.443  -7.578  -8.454  1.00 11.12           H
ATOM    641 QB   LYS A  39      16.112  -7.242  -7.991  1.00 71.35          LP
ATOM    642  CG  LYS A  39      16.848  -6.482  -9.607  1.00 73.13           C
ATOM    643 2HG  LYS A  39      16.449  -7.127 -10.376  1.00 53.44           H
ATOM    644 3HG  LYS A  39      16.736  -5.450  -9.906  1.00 52.54           H
ATOM    645 QG   LYS A  39      16.592  -6.289 -10.142  1.00  3.33          LP
ATOM    646  CD  LYS A  39      18.326  -6.787  -9.429  1.00 15.21           C
ATOM    647 2HD  LYS A  39      18.759  -6.051  -8.768  1.00 31.34           H
ATOM    648 3HD  LYS A  39      18.431  -7.771  -8.994  1.00 44.14           H
ATOM    649 QD   LYS A  39      18.595  -6.911  -8.881  1.00 72.41          LP
ATOM    650  CE  LYS A  39      19.066  -6.750 -10.757  1.00 24.33           C
ATOM    651 2HE  LYS A  39      18.586  -7.432 -11.441  1.00 73.12           H
ATOM    652 3HE  LYS A  39      19.017  -5.747 -11.154  1.00 31.11           H
ATOM    653 QE   LYS A  39      18.801  -6.589 -11.297  1.00 64.23          LP
ATOM    654  NZ  LYS A  39      20.495  -7.142 -10.606  1.00  2.14           N
ATOM    655 1HZ  LYS A  39      20.805  -7.687 -11.435  1.00 65.23           H
ATOM    656 2HZ  LYS A  39      20.617  -7.728  -9.755  1.00 41.51           H
ATOM    657 3HZ  LYS A  39      21.091  -6.294 -10.518  1.00 61.24           H
ATOM    658 QZ   LYS A  39      20.838  -7.236 -10.569  1.00 62.35          LP
ATOM    659  C   LYS A  39      16.037  -4.251  -7.861  1.00 75.21           C
ATOM    660  O   LYS A  39      16.071  -3.475  -8.817  1.00 35.43           O
HETATM  661  N   CYS A  40      16.715  -4.044  -6.738  1.00 22.24           N
HETATM  662  H   CYS A  40      16.648  -4.699  -6.010  1.00 71.13           H
HETATM  663  CA  CYS A  40      17.557  -2.868  -6.558  1.00  3.20           C
HETATM  664  HA  CYS A  40      16.970  -1.998  -6.810  1.00 44.20           H
HETATM  665  CB  CYS A  40      18.011  -2.757  -5.101  1.00 62.31           C
HETATM  666 2HB  CYS A  40      18.762  -3.510  -4.908  1.00 12.11           H
HETATM  667 3HB  CYS A  40      18.440  -1.779  -4.939  1.00 34.33           H
HETATM  668 QB   CYS A  40      18.601  -2.645  -4.923  1.00 62.23          LP
HETATM  669  SG  CYS A  40      16.673  -2.987  -3.886  1.00 44.41           S
HETATM  670  C   CYS A  40      18.773  -2.924  -7.478  1.00 43.32           C
HETATM  671  O   CYS A  40      19.585  -3.845  -7.394  1.00 42.53           O
ATOM    672  N   GLU A  41      18.891  -1.932  -8.355  1.00 50.33           N
ATOM    673  H   GLU A  41      18.211  -1.226  -8.374  1.00 21.23           H
ATOM    674  CA  GLU A  41      20.007  -1.869  -9.291  1.00 44.22           C
ATOM    675  HA  GLU A  41      20.685  -2.675  -9.054  1.00 32.00           H
ATOM    676  CB  GLU A  41      19.509  -2.045 -10.727  1.00 73.00           C
ATOM    677 2HB  GLU A  41      18.571  -2.580 -10.707  1.00 33.05           H
ATOM    678 3HB  GLU A  41      19.346  -1.069 -11.161  1.00 24.32           H
ATOM    679 QB   GLU A  41      18.958  -1.824 -10.933  1.00 61.22          LP
ATOM    680  CG  GLU A  41      20.475  -2.808 -11.618  1.00 11.13           C
ATOM    681 2HG  GLU A  41      21.295  -2.156 -11.879  1.00 22.15           H
ATOM    682 3HG  GLU A  41      20.853  -3.659 -11.071  1.00 31.21           H
ATOM    683 QG   GLU A  41      21.074  -2.908 -11.474  1.00 71.34          LP
ATOM    684  CD  GLU A  41      19.825  -3.302 -12.895  1.00 55.03           C
ATOM    685  OE1 GLU A  41      19.343  -2.458 -13.680  1.00 14.03           O
ATOM    686  OE2 GLU A  41      19.797  -4.532 -13.111  1.00  1.44           O
ATOM    687  C   GLU A  41      20.754  -0.544  -9.159  1.00 71.44           C
ATOM    688  O   GLU A  41      20.170   0.476  -8.794  1.00 33.42           O
ATOM    689  N   TRP A  42      22.047  -0.569  -9.459  1.00 64.22           N
ATOM    690  H   TRP A  42      22.456  -1.413  -9.745  1.00 24.22           H
ATOM    691  CA  TRP A  42      22.875   0.629  -9.374  1.00 13.02           C
ATOM    692  HA  TRP A  42      22.594   1.161  -8.477  1.00 53.40           H
ATOM    693  CB  TRP A  42      24.353   0.248  -9.283  1.00 21.53           C
ATOM    694 2HB  TRP A  42      24.546  -0.583  -9.945  1.00 33.11           H
ATOM    695 3HB  TRP A  42      24.954   1.092  -9.586  1.00 44.34           H
ATOM    696 QB   TRP A  42      24.750   0.254  -9.766  1.00 61.21          LP
ATOM    697  CG  TRP A  42      24.779  -0.153  -7.903  1.00  3.44           C
ATOM    698  CD1 TRP A  42      25.231  -1.380  -7.508  1.00 13.53           C
ATOM    699  CD2 TRP A  42      24.792   0.677  -6.736  1.00 20.45           C
ATOM    700  CE3 TRP A  42      24.453   2.010  -6.488  1.00 61.52           C
ATOM    701  CE2 TRP A  42      25.264  -0.113  -5.669  1.00 35.14           C
ATOM    702  NE1 TRP A  42      25.523  -1.363  -6.165  1.00 62.02           N
ATOM    703  HD1 TRP A  42      25.335  -2.229  -8.165  1.00 21.32           H
ATOM    704  HE3 TRP A  42      24.088   2.649  -7.278  1.00 72.24           H
ATOM    705  CZ3 TRP A  42      24.591   2.505  -5.206  1.00 21.14           C
ATOM    706  CZ2 TRP A  42      25.402   0.388  -4.377  1.00 22.31           C
ATOM    707  HE1 TRP A  42      25.864  -2.123  -5.648  1.00 62.01           H
ATOM    708  HZ3 TRP A  42      24.334   3.533  -4.995  1.00 75.34           H
ATOM    709  CH2 TRP A  42      25.063   1.696  -4.163  1.00 51.03           C
ATOM    710  HZ2 TRP A  42      25.765  -0.223  -3.563  1.00  1.00           H
ATOM    711  HH2 TRP A  42      25.154   2.125  -3.177  1.00 65.14           H
ATOM    712  C   TRP A  42      22.644   1.536 -10.577  1.00 43.52           C
ATOM    713  O   TRP A  42      22.834   1.124 -11.721  1.00 51.00           O
ATOM    714  N   GLN A  43      22.235   2.773 -10.311  1.00 60.30           N
ATOM    715  H   GLN A  43      22.102   3.042  -9.379  1.00 31.22           H
ATOM    716  CA  GLN A  43      21.979   3.737 -11.374  1.00 13.41           C
ATOM    717  HA  GLN A  43      22.488   3.395 -12.262  1.00  4.32           H
ATOM    718  CB  GLN A  43      20.479   3.823 -11.663  1.00 61.23           C
ATOM    719 2HB  GLN A  43      19.951   3.210 -10.949  1.00 21.54           H
ATOM    720 3HB  GLN A  43      20.161   4.849 -11.550  1.00 73.32           H
ATOM    721 QB   GLN A  43      20.056   4.029 -11.249  1.00 42.54          LP
ATOM    722  CG  GLN A  43      20.102   3.359 -13.061  1.00 32.21           C
ATOM    723 2HG  GLN A  43      20.884   3.649 -13.746  1.00 64.33           H
ATOM    724 3HG  GLN A  43      20.009   2.283 -13.056  1.00 25.20           H
ATOM    725 QG   GLN A  43      20.447   2.965 -13.401  1.00 13.33          LP
ATOM    726  CD  GLN A  43      18.794   3.956 -13.541  1.00 34.13           C
ATOM    727  OE1 GLN A  43      18.770   4.764 -14.470  1.00 24.23           O
ATOM    728  NE2 GLN A  43      17.695   3.560 -12.909  1.00 11.45           N
ATOM    729 1HE2 GLN A  43      17.790   2.915 -12.177  1.00 34.15           H
ATOM    730 2HE2 GLN A  43      16.836   3.931 -13.197  1.00 71.14           H
ATOM    731 QE2  GLN A  43      17.313   3.423 -12.687  1.00 32.11          LP
ATOM    732  C   GLN A  43      22.516   5.115 -11.000  1.00 33.02           C
ATOM    733  O   GLN A  43      22.150   5.676  -9.968  1.00 31.44           O
ATOM    734  N   GLY A  44      23.387   5.655 -11.847  1.00 12.43           N
ATOM    735  H   GLY A  44      23.642   5.162 -12.654  1.00 51.24           H
ATOM    736  CA  GLY A  44      23.961   6.963 -11.587  1.00 35.20           C
ATOM    737 2HA  GLY A  44      24.675   7.191 -12.363  1.00 63.14           H
ATOM    738 3HA  GLY A  44      23.172   7.700 -11.610  1.00 13.42           H
ATOM    739 QA   GLY A  44      23.924   7.445 -11.987  1.00 53.43          LP
ATOM    740  C   GLY A  44      24.657   7.034 -10.242  1.00 71.34           C
ATOM    741  O   GLY A  44      24.868   8.118  -9.701  1.00 52.11           O
ATOM    742  N   GLY A  45      25.014   5.873  -9.700  1.00 52.14           N
ATOM    743  H   GLY A  45      24.820   5.039 -10.178  1.00 12.32           H
ATOM    744  CA  GLY A  45      25.685   5.830  -8.414  1.00 52.13           C
ATOM    745 2HA  GLY A  45      26.413   5.033  -8.427  1.00 43.31           H
ATOM    746 3HA  GLY A  45      26.195   6.769  -8.256  1.00 65.22           H
ATOM    747 QA   GLY A  45      26.305   5.901  -8.342  1.00 73.42          LP
ATOM    748  C   GLY A  45      24.723   5.598  -7.266  1.00 71.31           C
ATOM    749  O   GLY A  45      25.143   5.317  -6.144  1.00  2.10           O
ATOM    750  N   GLN A  46      23.429   5.716  -7.547  1.00  2.24           N
ATOM    751  H   GLN A  46      23.157   5.942  -8.460  1.00 32.21           H
ATOM    752  CA  GLN A  46      22.406   5.519  -6.527  1.00 13.21           C
ATOM    753  HA  GLN A  46      22.902   5.430  -5.572  1.00 71.05           H
ATOM    754  CB  GLN A  46      21.460   6.721  -6.485  1.00 33.51           C
ATOM    755 2HB  GLN A  46      21.030   6.859  -7.465  1.00 55.45           H
ATOM    756 3HB  GLN A  46      20.668   6.516  -5.779  1.00 24.10           H
ATOM    757 QB   GLN A  46      20.849   6.687  -6.622  1.00 10.41          LP
ATOM    758  CG  GLN A  46      22.140   8.017  -6.075  1.00 21.44           C
ATOM    759 2HG  GLN A  46      21.652   8.400  -5.191  1.00  4.23           H
ATOM    760 3HG  GLN A  46      23.176   7.809  -5.851  1.00 61.13           H
ATOM    761 QG   GLN A  46      22.415   8.104  -5.521  1.00 53.13          LP
ATOM    762  CD  GLN A  46      22.080   9.076  -7.158  1.00 30.43           C
ATOM    763  OE1 GLN A  46      23.111   9.547  -7.639  1.00 13.43           O
ATOM    764  NE2 GLN A  46      20.869   9.455  -7.548  1.00 51.33           N
ATOM    765 1HE2 GLN A  46      20.093   9.037  -7.120  1.00 35.23           H
ATOM    766 2HE2 GLN A  46      20.801  10.139  -8.246  1.00 74.40           H
ATOM    767 QE2  GLN A  46      20.447   9.588  -7.683  1.00 34.22          LP
ATOM    768  C   GLN A  46      21.614   4.242  -6.790  1.00  0.52           C
ATOM    769  O   GLN A  46      21.481   3.806  -7.934  1.00 43.21           O
ATOM    770  N   LEU A  47      21.090   3.647  -5.724  1.00 40.31           N
ATOM    771  H   LEU A  47      21.230   4.042  -4.838  1.00 54.15           H
ATOM    772  CA  LEU A  47      20.311   2.419  -5.839  1.00 51.43           C
ATOM    773  HA  LEU A  47      20.753   1.818  -6.620  1.00  4.43           H
ATOM    774  CB  LEU A  47      20.354   1.639  -4.524  1.00 43.31           C
ATOM    775 2HB  LEU A  47      21.074   2.119  -3.879  1.00 13.23           H
ATOM    776 3HB  LEU A  47      19.374   1.698  -4.074  1.00 34.35           H
ATOM    777 QB   LEU A  47      20.224   1.909  -3.977  1.00 34.25          LP
ATOM    778  CG  LEU A  47      20.734   0.162  -4.632  1.00 43.11           C
ATOM    779  HG  LEU A  47      20.253  -0.386  -3.834  1.00 24.13           H
ATOM    780 QD1  LEU A  47      20.140  -0.554  -6.266  1.00 63.42          LP
ATOM    781 QD2  LEU A  47      22.594  -0.054  -4.451  1.00 71.45          LP
ATOM    782  CD1 LEU A  47      20.254  -0.417  -5.954  1.00 23.33           C
ATOM    783 1HD1 LEU A  47      20.177  -1.491  -5.869  1.00 52.42           H
ATOM    784 2HD1 LEU A  47      20.959  -0.167  -6.733  1.00 74.33           H
ATOM    785 3HD1 LEU A  47      19.286  -0.004  -6.198  1.00  5.25           H
ATOM    786  CD2 LEU A  47      22.239  -0.014  -4.486  1.00 12.43           C
ATOM    787 1HD2 LEU A  47      22.443  -0.917  -3.930  1.00 13.22           H
ATOM    788 2HD2 LEU A  47      22.650   0.835  -3.958  1.00 24.42           H
ATOM    789 3HD2 LEU A  47      22.690  -0.083  -5.464  1.00 71.02           H
ATOM    790 QQD  LEU A  47      21.367  -0.304  -5.359  1.00  3.01          LP
ATOM    791  C   LEU A  47      18.865   2.725  -6.215  1.00 15.32           C
ATOM    792  O   LEU A  47      18.224   3.583  -5.608  1.00 73.44           O
ATOM    793  N   ASN A  48      18.356   2.017  -7.218  1.00 23.53           N
ATOM    794  H   ASN A  48      18.917   1.347  -7.662  1.00 72.15           H
ATOM    795  CA  ASN A  48      16.985   2.211  -7.673  1.00 54.31           C
ATOM    796  HA  ASN A  48      16.421   2.637  -6.856  1.00 65.41           H
ATOM    797  CB  ASN A  48      16.951   3.179  -8.858  1.00 11.14           C
ATOM    798 2HB  ASN A  48      17.462   2.729  -9.697  1.00 12.43           H
ATOM    799 3HB  ASN A  48      15.924   3.372  -9.128  1.00 51.53           H
ATOM    800 QB   ASN A  48      16.693   3.050  -9.412  1.00 41.14          LP
ATOM    801  CG  ASN A  48      17.622   4.502  -8.543  1.00 22.04           C
ATOM    802  OD1 ASN A  48      16.955   5.497  -8.258  1.00 62.11           O
ATOM    803  ND2 ASN A  48      18.949   4.519  -8.592  1.00 61.44           N
ATOM    804 1HD2 ASN A  48      19.414   3.688  -8.826  1.00 44.23           H
ATOM    805 2HD2 ASN A  48      19.409   5.361  -8.392  1.00 72.35           H
ATOM    806 QD2  ASN A  48      19.412   4.525  -8.609  1.00 74.54          LP
ATOM    807  C   ASN A  48      16.349   0.882  -8.070  1.00  3.12           C
ATOM    808  O   ASN A  48      16.991   0.036  -8.692  1.00 64.33           O
HETATM  809  N   CYS A  49      15.084   0.706  -7.706  1.00 35.42           N
HETATM  810  H   CYS A  49      14.624   1.417  -7.211  1.00  3.31           H
HETATM  811  CA  CYS A  49      14.360  -0.519  -8.023  1.00 32.51           C
HETATM  812  HA  CYS A  49      15.010  -1.354  -7.810  1.00 45.04           H
HETATM  813  CB  CYS A  49      13.104  -0.634  -7.156  1.00 42.22           C
HETATM  814 2HB  CYS A  49      13.394  -0.646  -6.116  1.00  4.34           H
HETATM  815 3HB  CYS A  49      12.471   0.222  -7.338  1.00 43.12           H
HETATM  816 QB   CYS A  49      12.933  -0.212  -6.726  1.00 41.23          LP
HETATM  817  SG  CYS A  49      12.117  -2.132  -7.472  1.00 11.04           S
HETATM  818  C   CYS A  49      13.977  -0.558  -9.500  1.00 21.43           C
HETATM  819  O   CYS A  49      13.316   0.350 -10.004  1.00 44.11           O
ATOM    820  N   ILE A  50      14.396  -1.616 -10.186  1.00 45.11           N
ATOM    821  H   ILE A  50      14.919  -2.307  -9.728  1.00 41.52           H
ATOM    822  CA  ILE A  50      14.097  -1.774 -11.604  1.00 13.23           C
ATOM    823  HA  ILE A  50      13.466  -0.949 -11.905  1.00 24.44           H
ATOM    824  CB  ILE A  50      15.378  -1.741 -12.457  1.00 42.03           C
ATOM    825  HB  ILE A  50      15.768  -2.745 -12.520  1.00 71.44           H
ATOM    826 QG2  ILE A  50      14.989  -1.154 -14.201  1.00 50.14          LP
ATOM    827  CG2 ILE A  50      15.063  -1.266 -13.868  1.00  1.43           C
ATOM    828 1HG2 ILE A  50      15.847  -1.585 -14.539  1.00  2.45           H
ATOM    829 2HG2 ILE A  50      14.123  -1.688 -14.188  1.00 32.51           H
ATOM    830 3HG2 ILE A  50      14.996  -0.188 -13.878  1.00 63.24           H
ATOM    831  CG1 ILE A  50      16.427  -0.837 -11.807  1.00 24.15           C
ATOM    832 2HG1 ILE A  50      16.698  -1.245 -10.845  1.00 42.54           H
ATOM    833 3HG1 ILE A  50      17.303  -0.803 -12.438  1.00 44.12           H
ATOM    834 QG1  ILE A  50      17.001  -1.023 -11.642  1.00  1.15          LP
ATOM    835 QD1  ILE A  50      15.839   0.920 -11.539  1.00 54.54          LP
ATOM    836  CD1 ILE A  50      15.952   0.583 -11.592  1.00 22.22           C
ATOM    837 1HD1 ILE A  50      15.825   0.764 -10.535  1.00 13.32           H
ATOM    838 2HD1 ILE A  50      16.681   1.271 -11.991  1.00 44.30           H
ATOM    839 3HD1 ILE A  50      15.008   0.726 -12.097  1.00 53.30           H
ATOM    840  C   ILE A  50      13.357  -3.081 -11.867  1.00 24.30           C
ATOM    841  O   ILE A  50      13.788  -4.148 -11.431  1.00 64.43           O
ATOM    842  N   ALA A  51      12.242  -2.990 -12.584  1.00 64.24           N
ATOM    843  H   ALA A  51      11.950  -2.111 -12.904  1.00 21.23           H
ATOM    844  CA  ALA A  51      11.445  -4.166 -12.909  1.00 71.25           C
ATOM    845  HA  ALA A  51      11.269  -4.714 -11.995  1.00  1.45           H
ATOM    846 QB   ALA A  51       9.778  -3.650 -13.611  1.00 55.12          LP
ATOM    847  CB  ALA A  51      10.096  -3.749 -13.477  1.00  2.12           C
ATOM    848 1HB  ALA A  51      10.189  -3.588 -14.541  1.00 74.53           H
ATOM    849 2HB  ALA A  51       9.371  -4.527 -13.291  1.00 64.42           H
ATOM    850 3HB  ALA A  51       9.773  -2.835 -13.002  1.00  4.25           H
ATOM    851  C   ALA A  51      12.178  -5.071 -13.894  1.00 32.53           C
ATOM    852  O   ALA A  51      11.976  -4.982 -15.105  1.00 72.12           O
ATOM    853  N   THR A  52      13.031  -5.944 -13.366  1.00  1.21           N
ATOM    854  H   THR A  52      13.149  -5.967 -12.393  1.00 73.03           H
ATOM    855  CA  THR A  52      13.796  -6.864 -14.198  1.00 33.21           C
ATOM    856  HA  THR A  52      14.480  -6.282 -14.797  1.00 42.24           H
ATOM    857  CB  THR A  52      14.618  -7.845 -13.341  1.00 73.51           C
ATOM    858  HB  THR A  52      15.433  -7.304 -12.883  1.00 41.13           H
ATOM    859 QG2  THR A  52      13.557  -8.597 -11.982  1.00 61.41          LP
ATOM    860  OG1 THR A  52      15.153  -8.886 -14.166  1.00 70.30           O
ATOM    861  HG1 THR A  52      16.044  -9.098 -13.877  1.00  1.50           H
ATOM    862  CG2 THR A  52      13.760  -8.453 -12.242  1.00 31.44           C
ATOM    863 1HG2 THR A  52      14.320  -9.224 -11.733  1.00 33.30           H
ATOM    864 2HG2 THR A  52      12.869  -8.882 -12.676  1.00 11.13           H
ATOM    865 3HG2 THR A  52      13.483  -7.685 -11.536  1.00 30.14           H
ATOM    866  C   THR A  52      12.881  -7.658 -15.123  1.00 72.50           C
ATOM    867  O   THR A  52      13.262  -8.006 -16.241  1.00 73.22           O
CONECT   18   17
CONECT    9    8
CONECT   19   17
CONECT   13   12
CONECT   10    8
CONECT   20   17
CONECT   14   12
CONECT   11    8
CONECT   21   22    3   23
CONECT    3   21    4    5    1
CONECT    5    8   12    3    6
CONECT   17   12   16   19   20
CONECT   17   18
CONECT   12   13   14   15    5
CONECT   12   17
CONECT    8    7    9   10    5
CONECT    8   11
CONECT    2    1
CONECT    4    3
CONECT    6    5
CONECT    1    3    2
CONECT   22   21
CONECT   16   17
CONECT   15   12
CONECT    7    8
CONECT   29   28
CONECT   30   28
CONECT   31   28
CONECT   32   33   25   34
CONECT   25   32   26   23   28
CONECT   28   29   30   25   31
CONECT   28   27
CONECT   24   23
CONECT   26   25
CONECT   23   21   25   24
CONECT   33   32
CONECT   27   28
CONECT   44   43
CONECT   45   43
CONECT   46   43
CONECT   47   36   49   48
CONECT   36   47   37   38   34
CONECT   38   36   39   43   41
CONECT   43   45   40   38   44
CONECT   43   46
CONECT   35   34
CONECT   37   36
CONECT   39   38
CONECT   42   41
CONECT   34   35   36   32
CONECT   48   47
CONECT   41   42   38
CONECT   40   43
CONECT   54   53
CONECT   55   53
CONECT   59   61   60   51
CONECT   51   53   59   49   52
CONECT   53   54   56   55   57
CONECT   53   51
CONECT   50   49
CONECT   52   51
CONECT   58   57
CONECT   49   47   50   51
CONECT   60   59
CONECT   57   53   58
CONECT   56   53
CONECT   66   65
CONECT   73   62
CONECT   70   69
CONECT   67   65
CONECT   74   62
CONECT   71   69
CONECT   76   63   77   78
CONECT   63   61   64   65   76
CONECT   65   63   66   68   69
CONECT   65   67
CONECT   62   61   73   74   69
CONECT   62   75
CONECT   69   62   65   72   70
CONECT   69   71
CONECT   64   63
CONECT   61   59   62   63
CONECT   77   76
CONECT   68   65
CONECT   75   62
CONECT   72   69
CONECT   83   82
CONECT   84   82
CONECT  101  102   80  103
CONECT   80   82   81  101   78
CONECT   82   89   84   85   83
CONECT   82   80
CONECT   90   91   89   92
CONECT   97   98   89   95
CONECT   92   93   90   94
CONECT   95   97   94   96
CONECT   89   82   90   97   86
CONECT   94   87   92   99   95
CONECT   79   78
CONECT   81   80
CONECT   91   90
CONECT   98   97
CONECT   93   92
CONECT   96   95
CONECT  100   99
CONECT   78   79   80   76
CONECT  102  101
CONECT   99  100   94
CONECT   85   82
CONECT   86   89
CONECT   87   94
CONECT  108  107
CONECT  109  107
CONECT  126  127  128  105
CONECT  105  107  126  106  103
CONECT  107  114  105  109  110
CONECT  107  108
CONECT  115  114  117  116
CONECT  122  114  123  120
CONECT  117  118  119  115
CONECT  120  121  122  119
CONECT  114  107  111  122  115
CONECT  119  120  117  112  124
CONECT  104  103
CONECT  106  105
CONECT  116  115
CONECT  123  122
CONECT  118  117
CONECT  121  120
CONECT  125  124
CONECT  103  104  105  101
CONECT  127  126
CONECT  124  125  119
CONECT  110  107
CONECT  111  114
CONECT  112  119
CONECT  134  133
CONECT  135  133
CONECT  136  133
CONECT  137  139  138  130
CONECT  130  131  133  137  128
CONECT  133  134  136  135  132
CONECT  133  130
CONECT  129  128
CONECT  131  130
CONECT  128  126  129  130
CONECT  138  137
CONECT  132  133
CONECT  144  143
CONECT  145  143
CONECT  148  149  141  150
CONECT  141  139  142  143  148
CONECT  143  145  141  146  147
CONECT  143  144
CONECT  140  139
CONECT  142  141
CONECT  139  141  140  137
CONECT  149  148
CONECT  146  143
CONECT  147  143
CONECT  161  160
CONECT  155  154
CONECT  162  160
CONECT  156  154
CONECT  164  152  166  165
CONECT  152  164  150  154  153
CONECT  154  157  152  155  158
CONECT  154  156
CONECT  158  159  154  160
CONECT  151  150
CONECT  153  152
CONECT  150  151  148  152
CONECT  160  163  158  161  162
CONECT  165  164
CONECT  159  158
CONECT  157  154
CONECT  163  160
CONECT  171  170
CONECT  172  170
CONECT  175  176  168  177
CONECT  168  175  169  170  166
CONECT  170  174  171  172  173
CONECT  170  168
CONECT  167  166
CONECT  169  168
CONECT  166  164  167  168
CONECT  176  175
CONECT  173  170
CONECT  174  170
CONECT  182  181
CONECT  189  178
CONECT  186  185
CONECT  183  181
CONECT  190  178
CONECT  187  185
CONECT  192  193  179  194
CONECT  179  180  192  181  177
CONECT  181  183  184  185  182
CONECT  181  179
CONECT  178  185  189  190  191
CONECT  178  177
CONECT  185  178  186  187  188
CONECT  185  181
CONECT  180  179
CONECT  177  175  178  179
CONECT  193  192
CONECT  184  181
CONECT  191  178
CONECT  188  185
CONECT  205  204
CONECT  199  198
CONECT  206  204
CONECT  200  198
CONECT  208  196  210  209
CONECT  196  208  197  194  198
CONECT  198  196  200  199  202
CONECT  198  201
CONECT  202  203  204  198
CONECT  195  194
CONECT  197  196
CONECT  194  192  196  195
CONECT  204  205  207  202  206
CONECT  209  208
CONECT  203  202
CONECT  201  198
CONECT  207  204
CONECT  221  220
CONECT  215  214
CONECT  222  220
CONECT  216  214
CONECT  224  225  226  212
CONECT  212  210  224  213  214
CONECT  214  216  215  217  218
CONECT  214  212
CONECT  218  219  220  214
CONECT  211  210
CONECT  213  212
CONECT  210  208  211  212
CONECT  220  221  222  218  223
CONECT  225  224
CONECT  219  218
CONECT  217  214
CONECT  223  220
CONECT  231  230
CONECT  232  230
CONECT  235  236  237  228
CONECT  228  229  230  235  226
CONECT  230  231  228  232  234
CONECT  230  233
CONECT  227  226
CONECT  229  228
CONECT  226  228  224  227
CONECT  236  235
CONECT  233  230
CONECT  234  230
CONECT  258  257
CONECT  242  241
CONECT  250  249
CONECT  254  253
CONECT  246  245
CONECT  259  257
CONECT  243  241
CONECT  251  249
CONECT  255  253
CONECT  247  245
CONECT  260  257
CONECT  262  239  263  264
CONECT  239  237  241  240  262
CONECT  241  239  245  243  244
CONECT  241  242
CONECT  249  250  252  251  245
CONECT  249  253
CONECT  253  249  255  254  256
CONECT  253  257
CONECT  245  249  248  241  247
CONECT  245  246
CONECT  238  237
CONECT  240  239
CONECT  237  239  235  238
CONECT  257  253  260  259  258
CONECT  257  261
CONECT  263  262
CONECT  244  241
CONECT  252  249
CONECT  256  253
CONECT  248  245
CONECT  261  257
CONECT  269  268
CONECT  270  268
CONECT  280  282  266  281
CONECT  266  267  268  280  264
CONECT  268  269  270  271  266
CONECT  268  272
CONECT  274  278  272  277
CONECT  276  279  273  277
CONECT  272  268  274  273
CONECT  265  264
CONECT  267  266
CONECT  275  273
CONECT  278  274
CONECT  279  276
CONECT  264  265  262  266
CONECT  273  276  272  275
CONECT  277  276  274
CONECT  281  280
CONECT  271  268
CONECT  303  302
CONECT  287  286
CONECT  295  294
CONECT  299  298
CONECT  291  290
CONECT  304  302
CONECT  288  286
CONECT  296  294
CONECT  300  298
CONECT  292  290
CONECT  305  302
CONECT  307  308  309  284
CONECT  284  307  282  285  286
CONECT  286  284  287  288  290
CONECT  286  289
CONECT  294  295  297  298  296
CONECT  294  290
CONECT  298  302  299  301  300
CONECT  298  294
CONECT  290  293  294  286  291
CONECT  290  292
CONECT  283  282
CONECT  285  284
CONECT  282  284  283  280
CONECT  302  303  304  306  298
CONECT  302  305
CONECT  308  307
CONECT  289  286
CONECT  297  294
CONECT  301  298
CONECT  293  290
CONECT  306  302
CONECT  330  329
CONECT  314  313
CONECT  322  321
CONECT  326  325
CONECT  318  317
CONECT  331  329
CONECT  315  313
CONECT  323  321
CONECT  327  325
CONECT  319  317
CONECT  332  329
CONECT  334  335  336  311
CONECT  311  313  334  312  309
CONECT  313  317  316  314  315
CONECT  313  311
CONECT  321  325  317  322  323
CONECT  321  324
CONECT  325  327  328  329  326
CONECT  325  321
CONECT  317  313  320  318  319
CONECT  317  321
CONECT  310  309
CONECT  312  311
CONECT  309  307  310  311
CONECT  329  325  332  331  333
CONECT  329  330
CONECT  335  334
CONECT  316  313
CONECT  324  321
CONECT  328  325
CONECT  320  317
CONECT  333  329
CONECT  339  338
CONECT  340  338
CONECT  342  338  343  344
CONECT  338  340  341  342  336
CONECT  338  339
CONECT  337  336
CONECT  336  338  334  337
CONECT  343  342
CONECT  341  338
CONECT  349  348
CONECT  350  348
CONECT  354  355  356  346
CONECT  346  347  354  344  348
CONECT  348  346  349  350  351
CONECT  348  352
CONECT  345  344
CONECT  347  346
CONECT  353  352
CONECT  344  345  342  346
CONECT  355  354
CONECT  352  348  353
CONECT  351  348
CONECT  359  358
CONECT  360  358
CONECT  362  364  363  358
CONECT  358  356  362  361  360
CONECT  358  359
CONECT  357  356
CONECT  356  354  357  358
CONECT  363  362
CONECT  361  358
CONECT  369  368
CONECT  370  368
CONECT  373  366  375  374
CONECT  366  367  364  373  368
CONECT  368  371  366  372  370
CONECT  368  369
CONECT  365  364
CONECT  367  366
CONECT  364  362  366  365
CONECT  374  373
CONECT  371  368
CONECT  372  368
CONECT  396  395
CONECT  380  379
CONECT  388  387
CONECT  392  391
CONECT  384  383
CONECT  397  395
CONECT  381  379
CONECT  389  387
CONECT  393  391
CONECT  385  383
CONECT  398  395
CONECT  400  401  402  377
CONECT  377  378  400  375  379
CONECT  379  377  382  381  383
CONECT  379  380
CONECT  387  390  388  383  391
CONECT  387  389
CONECT  391  394  393  392  395
CONECT  391  387
CONECT  383  384  385  386  387
CONECT  383  379
CONECT  376  375
CONECT  378  377
CONECT  375  377  376  373
CONECT  395  396  397  398  399
CONECT  395  391
CONECT  401  400
CONECT  382  379
CONECT  390  387
CONECT  394  391
CONECT  386  383
CONECT  399  395
CONECT  407  406
CONECT  408  406
CONECT  425  427  426  404
CONECT  404  425  402  405  406
CONECT  406  407  408  404  413
CONECT  406  409
CONECT  414  413  415  416
CONECT  421  413  419  422
CONECT  416  414  417  418
CONECT  419  418  420  421
CONECT  413  406  410  414  421
CONECT  418  423  411  416  419
CONECT  403  402
CONECT  405  404
CONECT  415  414
CONECT  422  421
CONECT  417  416
CONECT  420  419
CONECT  424  423
CONECT  402  400  403  404
CONECT  426  425
CONECT  423  424  418
CONECT  409  406
CONECT  410  413
CONECT  411  418
CONECT  432  431
CONECT  433  431
CONECT  443  445  444  429
CONECT  429  430  431  427  443
CONECT  431  435  434  433  429
CONECT  431  432
CONECT  437  441  435  440
CONECT  439  442  436  440
CONECT  435  436  431  437
CONECT  428  427
CONECT  430  429
CONECT  438  436
CONECT  441  437
CONECT  442  439
CONECT  427  428  429  425
CONECT  436  438  435  439
CONECT  440  439  437
CONECT  444  443
CONECT  434  431
CONECT  450  449
CONECT  451  449
CONECT  455  447  456  457
CONECT  447  445  449  448  455
CONECT  449  452  451  453  447
CONECT  449  450
CONECT  446  445
CONECT  448  447
CONECT  454  453
CONECT  445  447  443  446
CONECT  456  455
CONECT  453  449  454
CONECT  452  449
CONECT  460  459
CONECT  461  459
CONECT  463  459  464  465
CONECT  459  462  463  461  460
CONECT  459  457
CONECT  458  457
CONECT  457  459  458  455
CONECT  464  463
CONECT  462  459
CONECT  470  469
CONECT  477  466
CONECT  474  473
CONECT  471  469
CONECT  478  466
CONECT  475  473
CONECT  480  467  481  482
CONECT  467  480  468  465  469
CONECT  469  467  472  473  470
CONECT  469  471
CONECT  466  479  473  478  465
CONECT  466  477
CONECT  473  476  474  466  475
CONECT  473  469
CONECT  468  467
CONECT  465  467  463  466
CONECT  481  480
CONECT  472  469
CONECT  479  466
CONECT  476  473
CONECT  487  486
CONECT  488  486
CONECT  492  494  493  484
CONECT  484  492  485  482  486
CONECT  486  490  488  489  484
CONECT  486  487
CONECT  483  482
CONECT  485  484
CONECT  491  490
CONECT  482  480  483  484
CONECT  493  492
CONECT  490  491  486
CONECT  489  486
CONECT  499  498
CONECT  500  498
CONECT  505  496  506  507
CONECT  496  494  497  498  505
CONECT  498  500  499  496  501
CONECT  498  502
CONECT  502  498  504  503
CONECT  495  494
CONECT  497  496
CONECT  494  496  495  492
CONECT  506  505
CONECT  503  502
CONECT  504  502
CONECT  501  498
CONECT  528  527
CONECT  512  511
CONECT  520  519
CONECT  524  523
CONECT  516  515
CONECT  529  527
CONECT  513  511
CONECT  521  519
CONECT  525  523
CONECT  517  515
CONECT  530  527
CONECT  532  534  533  509
CONECT  509  511  532  510  507
CONECT  511  514  515  512  509
CONECT  511  513
CONECT  519  523  515  520  521
CONECT  519  522
CONECT  523  525  526  524  527
CONECT  523  519
CONECT  515  511  518  516  517
CONECT  515  519
CONECT  508  507
CONECT  510  509
CONECT  507  508  509  505
CONECT  527  523  528  530  531
CONECT  527  529
CONECT  533  532
CONECT  514  511
CONECT  522  519
CONECT  526  523
CONECT  518  515
CONECT  531  527
CONECT  539  538
CONECT  540  538
CONECT  544  546  536  545
CONECT  536  537  538  534  544
CONECT  538  539  541  536  540
CONECT  538  542
CONECT  535  534
CONECT  537  536
CONECT  543  542
CONECT  534  532  536  535
CONECT  545  544
CONECT  542  538  543
CONECT  541  538
CONECT  567  566
CONECT  551  550
CONECT  559  558
CONECT  563  562
CONECT  555  554
CONECT  568  566
CONECT  552  550
CONECT  560  558
CONECT  564  562
CONECT  556  554
CONECT  569  566
CONECT  571  572  573  548
CONECT  548  571  546  549  550
CONECT  550  553  554  548  551
CONECT  550  552
CONECT  558  554  560  559  561
CONECT  558  562
CONECT  562  564  565  558  566
CONECT  562  563
CONECT  554  556  557  558  555
CONECT  554  550
CONECT  547  546
CONECT  549  548
CONECT  546  547  548  544
CONECT  566  570  567  568  569
CONECT  566  562
CONECT  572  571
CONECT  553  550
CONECT  561  558
CONECT  565  562
CONECT  557  554
CONECT  570  566
CONECT  582  581
CONECT  586  585
CONECT  583  581
CONECT  587  585
CONECT  584  581
CONECT  588  585
CONECT  590  591  592  575
CONECT  575  577  590  573  576
CONECT  577  578  589  575  585
CONECT  577  581
CONECT  581  577  579  584  582
CONECT  581  583
CONECT  585  577  587  588  580
CONECT  585  586
CONECT  574  573
CONECT  576  575
CONECT  578  577
CONECT  573  571  574  575
CONECT  591  590
CONECT  579  581
CONECT  580  585
CONECT  589  577
CONECT  609  608
CONECT  600  599
CONECT  610  608
CONECT  604  603
CONECT  601  599
CONECT  611  608
CONECT  605  603
CONECT  602  599
CONECT  612  594  613  614
CONECT  594  595  592  596  612
CONECT  596  594  599  597  603
CONECT  608  609  610  603  611
CONECT  608  607
CONECT  603  605  596  606  608
CONECT  603  604
CONECT  599  601  598  602  596
CONECT  599  600
CONECT  593  592
CONECT  595  594
CONECT  597  596
CONECT  592  594  593  590
CONECT  613  612
CONECT  607  608
CONECT  606  603
CONECT  598  599
CONECT  619  618
CONECT  620  618
CONECT  624  626  625  616
CONECT  616  624  614  618  617
CONECT  618  621  620  622  616
CONECT  618  619
CONECT  615  614
CONECT  617  616
CONECT  623  622
CONECT  614  615  616  612
CONECT  625  624
CONECT  622  623  618
CONECT  621  618
CONECT  629  628
CONECT  630  628
CONECT  632  628  634  633
CONECT  628  629  626  632  630
CONECT  628  631
CONECT  627  626
CONECT  626  628  624  627
CONECT  633  632
CONECT  631  628
CONECT  655  654
CONECT  639  638
CONECT  647  646
CONECT  651  650
CONECT  643  642
CONECT  656  654
CONECT  640  638
CONECT  648  646
CONECT  652  650
CONECT  644  642
CONECT  657  654
CONECT  659  636  661  660
CONECT  636  638  637  634  659
CONECT  638  642  636  640  641
CONECT  638  639
CONECT  646  642  648  649  647
CONECT  646  650
CONECT  650  646  651  652  653
CONECT  650  654
CONECT  642  638  646  645  643
CONECT  642  644
CONECT  635  634
CONECT  637  636
CONECT  634  635  636  632
CONECT  654  657  656  658  655
CONECT  654  650
CONECT  660  659
CONECT  641  638
CONECT  649  646
CONECT  653  650
CONECT  645  642
CONECT  658  654
CONECT  666  665
CONECT  667  665
CONECT  670  671  672  663
CONECT  663  665  661  664  670
CONECT  665  667  668  669  666
CONECT  665  663
CONECT  662  661
CONECT  664  663
CONECT  661  662  659  663
CONECT  671  670
CONECT  668  665
CONECT  669  665
CONECT  677  676
CONECT  681  680
CONECT  678  676
CONECT  682  680
CONECT  687  674  688  689
CONECT  674  672  675  676  687
CONECT  676  674  677  678  680
CONECT  676  679
CONECT  684  680  686  685
CONECT  680  676  681  682  683
CONECT  680  684
CONECT  673  672
CONECT  675  674
CONECT  672  673  674  670
CONECT  688  687
CONECT  685  684
CONECT  686  684
CONECT  679  676
CONECT  683  680
CONECT  694  693
CONECT  695  693
CONECT  712  691  713  714
CONECT  691  693  712  692  689
CONECT  693  695  691  697  694
CONECT  693  696
CONECT  698  703  697  702
CONECT  699  700  697  701
CONECT  701  699  702  706
CONECT  700  699  704  705
CONECT  697  693  699  698
CONECT  709  705  706  711
CONECT  706  709  701  710
CONECT  705  700  708  709
CONECT  690  689
CONECT  692  691
CONECT  703  698
CONECT  707  702
CONECT  704  700
CONECT  711  709
CONECT  710  706
CONECT  708  705
CONECT  689  691  687  690
CONECT  702  707  698  701
CONECT  713  712
CONECT  696  693
CONECT  729  728
CONECT  719  718
CONECT  730  728
CONECT  723  722
CONECT  720  718
CONECT  724  722
CONECT  732  733  734  716
CONECT  716  717  732  718  714
CONECT  718  719  722  720  721
CONECT  718  716
CONECT  726  722  728  727
CONECT  722  725  726  718  724
CONECT  722  723
CONECT  715  714
CONECT  717  716
CONECT  714  712  715  716
CONECT  728  731  726  730  729
CONECT  733  732
CONECT  727  726
CONECT  721  718
CONECT  731  728
CONECT  725  722
CONECT  737  736
CONECT  738  736
CONECT  740  736  742  741
CONECT  736  740  734  737  738
CONECT  736  739
CONECT  735  734
CONECT  734  736  732  735
CONECT  741  740
CONECT  739  736
CONECT  745  744
CONECT  746  744
CONECT  748  744  749  750
CONECT  744  742  745  746  747
CONECT  744  748
CONECT  743  742
CONECT  742  740  743  744
CONECT  749  748
CONECT  747  744
CONECT  765  764
CONECT  755  754
CONECT  766  764
CONECT  759  758
CONECT  756  754
CONECT  760  758
CONECT  768  769  770  752
CONECT  752  768  754  750  753
CONECT  754  755  756  757  758
CONECT  754  752
CONECT  762  764  763  758
CONECT  758  761  760  762  754
CONECT  758  759
CONECT  751  750
CONECT  753  752
CONECT  750  751  752  748
CONECT  764  765  767  766  762
CONECT  769  768
CONECT  763  762
CONECT  757  754
CONECT  767  764
CONECT  761  758
CONECT  783  782
CONECT  787  786
CONECT  775  774
CONECT  784  782
CONECT  788  786
CONECT  776  774
CONECT  785  782
CONECT  789  786
CONECT  791  792  772  793
CONECT  772  791  774  770  773
CONECT  774  777  772  778  775
CONECT  774  776
CONECT  782  780  784  783  778
CONECT  782  785
CONECT  786  788  789  781  787
CONECT  786  778
CONECT  778  779  774  782  786
CONECT  778  790
CONECT  771  770
CONECT  773  772
CONECT  779  778
CONECT  770  772  768  771
CONECT  792  791
CONECT  777  774
CONECT  780  782
CONECT  781  786
CONECT  790  778
CONECT  804  803
CONECT  798  797
CONECT  805  803
CONECT  799  797
CONECT  807  808  809  795
CONECT  795  807  796  797  793
CONECT  797  799  800  798  801
CONECT  797  795
CONECT  801  802  797  803
CONECT  794  793
CONECT  796  795
CONECT  793  791  795  794
CONECT  803  805  806  801  804
CONECT  808  807
CONECT  802  801
CONECT  800  797
CONECT  806  803
CONECT  814  813
CONECT  815  813
CONECT  818  819  811  820
CONECT  811  812  809  813  818
CONECT  813  817  811  815  814
CONECT  813  816
CONECT  810  809
CONECT  812  811
CONECT  809  807  811  810
CONECT  819  818
CONECT  816  813
CONECT  817  813
CONECT  837  836
CONECT  828  827
CONECT  838  836
CONECT  832  831
CONECT  829  827
CONECT  839  836
CONECT  833  831
CONECT  830  827
CONECT  840  822  842  841
CONECT  822  823  820  840  824
CONECT  824  822  827  831  825
CONECT  836  835  839  837  831
CONECT  836  838
CONECT  831  836  833  834  832
CONECT  831  824
CONECT  827  828  830  829  826
CONECT  827  824
CONECT  821  820
CONECT  823  822
CONECT  825  824
CONECT  820  821  822  818
CONECT  841  840
CONECT  835  836
CONECT  834  831
CONECT  826  827
CONECT  848  847
CONECT  849  847
CONECT  850  847
CONECT  851  844  853  852
CONECT  844  842  847  845  851
CONECT  847  849  844  846  848
CONECT  847  850
CONECT  843  842
CONECT  845  844
CONECT  842  844  843  840
CONECT  852  851
CONECT  846  847
CONECT  863  862
CONECT  864  862
CONECT  865  862
CONECT  866  855  867
CONECT  855  857  866  853  856
CONECT  857  860  858  862  855
CONECT  862  863  857  865  859
CONECT  862  864
CONECT  854  853
CONECT  856  855
CONECT  858  857
CONECT  861  860
CONECT  853  855  851  854
CONECT  867  866
CONECT  860  861  857
CONECT  859  862
END
